# Supplementary material for: Screening and Prognostic Analysis of Immune-Related Genes in Pancreatic Cancer
Source: Front Genet. 2021 Oct 19;12:721419. doi: 10.3389/fgene.2021.721419 (PMC8560963; doi:10.3389/fgene.2021.721419)
Supplement: Supplementary file 1 [file DataSheet1.zip]

Archive with 7 entries (6 files):
- Supplementary Tables/Table S1.docx
- Supplementary Tables/Table S2.docx
- Supplementary Tables/Table S3.xlsx
- Supplementary Tables/Table S4.xlsx
- Supplementary Tables/Table S5.xlsx
- Supplementary Tables/Table S6.docx
- Supplementary Tables/
