# Supplementary material for: Screening and Prognostic Analysis of Immune-Related Genes in Pancreatic Cancer
Source: Front Genet. 2021 Oct 19;12:721419. doi: 10.3389/fgene.2021.721419 (PMC8560963; doi:10.3389/fgene.2021.721419)
Supplement: Supplementary file 1 [file DataSheet1.zip › Supplementary Tables/Table S3.xlsx]

## Sheet: Table S3
Table S3 Correlation between genes and immune genes in pancreatic cancer
cor_immuneGene: number of immune genes with significant correlation in pancreatic cancer
Gene	cor_immuneGene	Gene	cor_immuneGene	Gene	cor_immuneGene
LEF1	353	AC020978.9	246	PLD2	158
AC097376.2	350	TRABD2B	246	NOTCH4	158
FAM47E	350	ARHGAP23	246	METTL6	158
RPH3AL	349	INKA1	246	COL4A3BP	158
C9orf163	348	SMURF1	246	VPS54	158
DAPP1	348	GABARAP	246	AKTIP	158
MOB1A	348	FAM229A	246	FANCI	158
PPP1R18	348	TTC21A	246	LGALS4	158
P4HTM	347	CCDC173	246	GPR137C	158
AC097468.1	346	MADCAM1	246	USP40	158
MAST1	346	TXK	246	ACSS1	158
CDHR3	346	SLC16A13	246	FDPS	158
IFI16	345	ZNF419	246	SINHCAF	158
SRCIN1	345	UPF1	246	DNAJC3	158
FOXA2	344	AC019131.2	246	PRAF2	158
AC010327.4	343	ISL1	246	PHIP	158
AC124319.3	343	KRT10	246	LMNA	158
PPFIA3	343	KAT6A	246	GTF3A	158
C1orf56	343	CD55	246	ARL5B	158
HAPLN3	343	MTLN	246	SNX24	158
ARPC2	343	SNRPD1	246	IRF2BP2	158
TMEM198	343	TPI1	246	MIR9-3HG	158
NABP1	343	EMG1	246	CDC42EP1	158
TOLLIP	343	CBR3	246	C3orf62	158
AC026801.2	343	BOLA2B	246	VPS26B	158
CAPZA1	343	TGDS	246	KIF16B	158
PRR36	343	SRL	246	AC114956.2	157
GEMIN7-AS1	342	CFAP69	246	LINC01303	157
RBMS1	342	HSD17B1	246	LINC01762	157
RHBDD2	342	ZNF564	246	TM4SF19	157
AC129507.2	341	WASF3	246	PLK5	157
NEBL-AS1	341	PEX6	246	ELOVL3	157
AC121338.2	341	MAGI2	246	HIST1H2AE	157
C17orf100	341	DNM3	246	MAGEE2	157
ZNF497	341	UFC1	246	PGM5P3-AS1	157
FOXP4	341	BLMH	246	ENPP7P11	157
MIR3936HG	340	CHD3	246	AP001469.2	157
PEMT	340	CYP27A1	246	AL031710.2	157
SP100	340	ZCCHC3	246	UNC93B3	157
NOD1	340	UBA3	246	AL132655.2	157
AC128687.2	339	SCYL3	246	VSIG1	157
AC129507.3	339	AC005083.1	246	AL731567.1	157
AP000894.4	339	IQSEC3	246	MUCL3	157
PTOV1	339	GNAZ	246	TUBBP1	157
MTHFD2L	339	RDH10-AS1	246	CASP16P	157
AL121583.1	339	HMBS	246	AC012358.1	157
ACTR3	339	MSTO1	246	AL162274.1	157
CHST11	339	SREBF2-AS1	246	AC106038.1	157
STBD1	339	ME2	246	GLT1D1	157
DZANK1	338	COX6B1	246	KCNK16	157
B9D1	338	MTPAP	246	LINC00605	157
TMED4	338	USP22	246	CNGA3	157
AC093752.1	338	AC092809.3	245	AC104695.2	157
TAP1	338	STPG4	245	INS	157
GIMAP4	338	AC022336.3	245	AL162311.3	157
MAATS1	338	PRADC1P1	245	AC079148.1	157
FN3K	338	CNN2P9	245	NDC80	157
AP001178.3	337	SMCO2	245	TDRD9	157
LINC00870	337	AC079298.3	245	GRM6	157
AL356740.1	337	JAZF1-AS1	245	AMZ2	157
CFAP65	337	AL121917.2	245	NBPF25P	157
C14orf93	337	AC023043.4	245	CISH	157
MAP3K3	337	AC021491.2	245	TSPAN8	157
VPS37D	337	AC078778.1	245	AC114490.1	157
RAB3A	337	TREML2	245	C9orf40	157
HLA-B	337	FCAR	245	PSME2P2	157
TSC22D1-AS1	337	AC079834.2	245	PHLDA3	157
INPP5J	337	FAM163A	245	GABPB1-AS1	157
RPS6KL1	337	AC026471.3	245	INAFM2	157
ZNF554	337	AC091544.2	245	YARS2	157
PXN-AS1	337	AC092681.2	245	CAMLG	157
MSH5-SAPCD1	337	AL359232.1	245	SYCP2L	157
CASKIN1	337	AC079684.1	245	ZSWIM6	157
AP1S2	337	AL645940.1	245	PJA1	157
CXCL12	337	ADAM1B	245	CTSD	157
SEZ6L2	337	AC051619.5	245	MPHOSPH6	157
AL589739.1	336	FAM81B	245	YLPM1	157
KLHDC9	336	AC004687.1	245	LTB4R	157
NECAP2	336	CHI3L2	245	PALM3	157
GIMAP8	336	XKR4	245	TNIP1	157
SRPX2	336	ADGRB3	245	AC005839.1	157
TTC23L	336	AC104109.2	245	ETV1	157
CFAP70	336	ASIC1	245	KIAA2026	157
SLC25A14	336	IDNK	245	ZNF876P	157
PRDM1	336	NCOA6	245	DHRS3	157
C17orf75	336	POLR2J3	245	PRSS27	157
RAB17	336	EID1	245	HENMT1	157
RAB3IP	336	SRF	245	TUBD1	157
LRRC23	336	ABCA11P	245	ANKRD12	157
STK17B	336	ULK3	245	C2orf49	157
AC006116.8	335	MYC	245	TMA7	157
AC137630.1	335	TMEM30B	245	EMC3	157
CYP51A1-AS1	335	AP001107.1	245	RAPH1	157
AC025283.2	335	PLK1	245	FOXRED2	157
HNF1A-AS1	335	RAD51-AS1	245	ZC3H7A	157
AC012313.6	335	AC069281.2	245	PAM	157
DICER1-AS1	335	PCCB	245	SGF29	157
SAMHD1	335	SDF2L1	245	NBPF10	157
ARHGEF5	335	POLR2L	245	PUS7L	157
PRDX2	335	CDK5	245	UNC5CL	157
FKBP2	335	FBXL12	245	GDF7	157
LRRC73	335	TSPAN7	245	UBE2H	157
SULF1	335	DMWD	245	NT5E	157
MCUB	335	ITFG2	245	FAM3C	157
LIN7B	335	NONOP2	245	PAAF1	157
GIMAP6	335	RALGAPA1	245	ZNF527	157
AJM1	335	AC120049.1	245	HACL1	157
PSMB9	335	SNPH	245	ZNF624	157
AC026367.1	334	UBE2O	245	NUCKS1	157
C9orf147	334	ZNF101	245	TTC9	157
AC108471.2	334	WAC	245	HERC2P9	157
CDH11	334	UBE2G1	245	ACHE	157
AC004812.2	334	CDK2AP2	245	METTL7B	157
AC020558.2	334	TMEM179B	245	DDIT4	157
RSPH9	334	ORC4	245	NF2	157
AC079174.2	334	MDK	245	NUP37	157
CCDC183	334	PLCH1	245	PPP3CA	157
CTSZ	334	KDELR2	245	CNTROB	157
AL391684.1	334	WDR45B	245	ZNRF2	157
AL136295.6	334	ACOT4	245	RBAK	157
NCF2	334	P2RY1	245	AC087683.2	156
DNAJC3-DT	334	PGAP3	245	RARRES2P1	156
NRBF2	334	AC010969.2	245	DUSP5P1	156
AC053527.1	333	PTH1R	245	AC007497.1	156
AL589765.6	333	DOT1L	245	AC129492.2	156
TNFAIP6	333	SON	245	LDHAL6B	156
SHE	333	SLC26A2	245	AC090970.2	156
RELT	333	NCAM1	245	AC010680.5	156
PREX1	333	LYL1	245	AC018816.1	156
MBLAC1	333	GUSBP1	245	AC027449.1	156
ADAM19	333	C12orf66	245	AC104532.2	156
TNFAIP8	333	JAGN1	245	CHST5	156
AC009065.5	333	C19orf54	245	AC108475.1	156
LITAF	333	OSBPL6	245	SERPINB3	156
OSMR	333	SPATA5L1	245	PWRN1	156
COL3A1	333	FAM86JP	245	AL132838.1	156
AC078846.1	333	KAZALD1	245	HCAR1	156
RSU1	333	EPC1	245	AC004870.2	156
MDP1	333	ROR2	245	AC106897.1	156
TMEM131L	333	PPT2-EGFL8	245	ORAOV1P1	156
RAB31	333	ADAMTS8	245	PLCG1-AS1	156
CTSK	333	SLC20A1	245	FP565260.3	156
MMAB	333	AC018521.7	244	HGFAC	156
AC005920.3	332	AC244093.5	244	AL359076.1	156
AP000892.2	332	TRIM15	244	GOLGA8R	156
DHRS4L1	332	AL353807.4	244	WWC2-AS2	156
P2RX6	332	AL360270.3	244	AC092375.2	156
CELF5	332	AC010931.2	244	GOLGA6L5P	156
EFHC1	332	TMEM52B	244	RXRG	156
ATP8B2	332	AP002336.2	244	AC105760.2	156
RAP1GAP2	332	AC112722.1	244	LINC00242	156
ZNF446	332	AC128688.1	244	MIF-AS1	156
MYO5A	332	TBC1D3B	244	SCN11A	156
BIRC3	332	DLG3-AS1	244	ABCA17P	156
AL117339.4	332	HJURP	244	PROM1	156
FAM174A	332	IMPDH1P8	244	FTH1P2	156
MANEAL	332	AL139385.1	244	GJB1	156
DGAT1	332	AC011472.4	244	ZNF180	156
ERG	332	MAGI1-IT1	244	PLEKHM3	156
ACY1	332	Z93930.3	244	SNAPC3	156
CARMIL3	332	PRSS35	244	C8orf59	156
OLMALINC	332	AC087500.2	244	TMEM263	156
POMT2	332	DCT	244	TRAF6	156
DRAM1	332	ACMSD	244	NOP10	156
ZNF19	332	ANKRD61	244	PEX19	156
NAPB	332	AC026740.1	244	MYO7B	156
AC063948.1	331	PCDH19	244	GPX2	156
AC016907.2	331	ERICH6B	244	ZNF493	156
AGBL4	331	ARMC3	244	KCTD11	156
ADAM12	331	EPN3	244	THEM4	156
KNDC1	331	AC006504.8	244	CIP2A	156
GBP2	331	TMEM30A	244	ZXDB	156
AL163051.1	331	ADAMTSL4	244	MBNL3	156
FBN1	331	ZNF862	244	CLK4	156
IL4R	331	KCTD14	244	CCND1	156
AC006333.2	331	RHOU	244	OXCT1	156
NRL	331	COA1	244	PM20D2	156
PLPP3	331	ABCD4	244	DUSP23	156
TRIM38	331	ZNF607	244	KCNQ4	156
ELK3	331	INHA	244	C10orf25	156
RAB26	331	ITGA3	244	PIGCP1	156
HAGH	331	ZFP64	244	LMLN	156
AC012467.2	331	DHX35	244	BLOC1S2	156
SPSB1	331	GPR135	244	NDST2	156
PRRX1	331	GNRH1	244	SNRPA1	156
SH2B3	331	TMEM41A	244	FAM193A	156
NPM2	331	MED19	244	RAB43	156
CASP1	331	AC027796.4	244	HIC2	156
VCAN	331	CCDC113	244	F3	156
SPRYD4	331	UBA6	244	NDUFS2	156
BRSK1	331	GTF2H1	244	ATP11A	156
PIM1	331	CETN3	244	VCPKMT	156
BCAT2	331	EIF2B2	244	APCDD1	156
AL118558.4	331	GGA1	244	ZNF697	156
GLTPD2	330	NAIF1	244	SKIDA1	156
AC006942.1	330	LMBR1	244	RRP7BP	156
AL132780.5	330	AC244154.1	244	NUDT4	156
CCDC187	330	EEF1AKMT2	244	NSMF	156
WNK4	330	MPP5	244	CCDC200	156
MMP2	330	RBM28	244	NANP	156
CMTM8	330	MED22	244	HSP90B1	156
STK24-AS1	330	TRAPPC5	244	IER5	156
SNHG8	330	ZFAND5	244	SLC1A5	156
TTYH2	330	JMJD8	244	SBF2	156
COL6A3	330	CLK3	244	SFPQ	156
ZDHHC8P1	330	TSPAN17	244	UPF3B	156
CRNDE	330	SMCHD1	244	RAB5A	156
IFT88	330	MAST3	244	VPS37A	156
PKP3	330	RAB29	244	KLHL12	156
COA3	330	NUDT15	244	TXNRD1	156
IQCC	330	B3GAT3	244	LUCAT1	155
ARL4C	330	PPP2R2D	244	AL627402.1	155
FAM174B	330	PDCL3P4	244	KRT8P10	155
ZC2HC1C	330	PCNX2	244	AF165147.1	155
RUNDC3A-AS1	330	NDUFB1	244	PIK3IP1-AS1	155
FGFBP3	330	MAP3K4	244	FBN2	155
PDPN	330	TANGO6	244	ODF3L1	155
AL157400.3	329	ANO5	244	ST20-MTHFS	155
AC004836.1	329	SCAMP1	244	AL078581.1	155
AC092647.5	329	ADORA2B	244	AC008498.1	155
AC008438.1	329	CTU2	244	POPDC3	155
AC132938.1	329	COX14	244	RPL5P23	155
AL160314.2	329	CHCHD2P9	243	C6orf201	155
BX649632.1	329	AC008759.3	243	ESCO2	155
LINC01091	329	AC106886.3	243	AC007216.3	155
AC018413.1	329	RPL29P24	243	SCNN1B	155
OLFML2B	329	MTND4P23	243	GGT6	155
SPATA24	329	TEX26-AS1	243	AL031670.1	155
RHOJ	329	IDO2	243	TSSK3	155
COTL1	329	TMIGD2	243	SNURF	155
LRRC56	329	LINC01812	243	CACNG4	155
AC005041.1	329	IHH	243	ARL8B	155
PECAM1	329	RPL34-AS1	243	FRMD8	155
FIZ1	329	AC087521.1	243	AKR1C2	155
S1PR1	329	AC121493.1	243	YARS	155
RAB32	329	AC005165.1	243	APMAP	155
VWA7	329	GREB1L	243	SKA1	155
PKD1P1	329	AC073439.1	243	INTS7	155
CBR3-AS1	329	AL031708.1	243	CDC73	155
LIMS1	329	AC139100.1	243	AC022400.7	155
CELF2	329	BATF	243	PRPF4	155
FSTL1	329	NECTIN4	243	PDCD2	155
COL5A2	329	NLGN4X	243	RANGRF	155
NOXRED1	329	XDH	243	RRAD	155
LUM	329	NR2F2-AS1	243	G3BP2	155
ISLR	329	ANXA3	243	SUCLG2	155
LRP2BP	329	CDO1	243	LRCH4	155
DNAH6	329	MAFK	243	TRDMT1	155
PLA2G12A	329	AC009506.1	243	FER	155
C21orf58	329	SPATA18	243	DDX27	155
ZNF653	329	IGSF10	243	CEP250	155
GLIPR1	329	ARHGAP42	243	AMPD3	155
STK38	329	SMIM15	243	USP32	155
AC009118.3	329	STAC3	243	TRPC4	155
AC005775.1	328	NDUFS3	243	IWS1	155
AC024361.2	328	AC002350.1	243	NUFIP1	155
AC124319.2	328	ACAT1	243	MINK1	155
AC010547.1	328	TMEM200A	243	PTP4A3	155
LINC02389	328	PDP1	243	NEIL2	155
AC009065.2	328	RNF139	243	LPCAT1	155
PDXP	328	CTTN	243	NEK4	155
DNAI1	328	AL353150.1	243	LMF2	155
LINC02028	328	SERINC2	243	ZFYVE16	155
FAM57B	328	UBTF	243	CENPO	155
CCDC151	328	WASHC1	243	HEXB	155
AL357079.1	328	DAZAP1	243	DYNC1H1	155
AC007405.3	328	ZNF232	243	LINC01578	155
TMEM145	328	LIG3	243	SSU72	155
SP110	328	ARHGAP27	243	NUDT18	155
FBLN5	328	DMGDH	243	MIPEP	155
C12orf76	328	TRPC6	243	TOX2	155
ADGRL4	328	MARK3	243	FAM3C2	155
SFRP2	328	PAPOLG	243	PSMA5	155
ARFGEF3	328	DIP2A	243	AP2M1	155
ZNF674-AS1	328	POLR3F	243	NRXN3	155
PLEKHG1	328	HIST2H2BE	243	OPHN1	155
ELMO3	328	GOLGA2P7	243	ZNF143	155
ATP1B3	328	SPOP	243	FBXL19-AS1	155
LGALS1	328	C6orf89	243	WDHD1	155
FBXO16	328	SMCR8	243	SERINC3	155
TSGA10	328	PNMA2	243	GART	155
LRRK1	328	RNF187	243	EFCAB2	155
MTERF2	328	ENOPH1	243	HSPE1P2	154
SPATA7	328	AHNAK2	243	AC009226.1	154
TRAF4	328	SIAE	243	AL445483.1	154
FOXP4-AS1	328	HSPB1	243	AC133552.3	154
SYNE1	328	MKRN1	243	AP001999.1	154
USP27X-AS1	328	ZNF16	243	LINC02340	154
SAMD10	328	TMEM128	243	AC005520.1	154
LSP1	328	TAF10	243	RPL21P119	154
TEK	328	ZFAND1	243	NMD3P1	154
AC010501.1	327	RABL2A	243	LTC4S	154
DPY19L1P2	327	AC008781.1	242	AC009237.8	154
AC090246.1	327	FCRL1	242	BNIP3P11	154
AC093591.2	327	AC091588.1	242	AL360270.2	154
AL359317.2	327	SPINK2	242	AC092111.2	154
AC104785.1	327	AC090950.1	242	AC009560.1	154
AC009407.1	327	RN7SL566P	242	LINC02356	154
AC007938.1	327	Z99129.3	242	PGAM1P5	154
AC099522.2	327	LY6G6C	242	AP000523.1	154
TTLL6	327	AC022306.1	242	GJB5	154
PMS2P4	327	AC090948.2	242	EBAG9P1	154
AC097103.2	327	AL121894.2	242	AC008264.2	154
RASSF2	327	DLGAP1	242	CNGA4	154
CTSC	327	AC131934.1	242	NPIPB12	154
GADD45G	327	CCDC144NL-AS1	242	AC004466.1	154
RGL1	327	AC022819.1	242	C8orf31	154
RGMB-AS1	327	GPR19	242	NEXN-AS1	154
TMEM173	327	AL353795.3	242	AC136475.3	154
AXL	327	LANCL3	242	CASC10	154
SLC22A5	327	LINC002481	242	RPGRIP1	154
COG1	327	SRP54-AS1	242	FOCAD	154
ASB16	327	TP53AIP1	242	KMT2E	154
CATSPER3	327	KYNU	242	ACVR1C	154
COPZ1	327	ADD3-AS1	242	RPL13P12	154
SYK	327	SUDS3P1	242	IPO13	154
FAP	327	AC026304.1	242	PRDM11	154
TBILA	327	C1QTNF7	242	GGACT	154
ITGB2	327	PPP5D1	242	BAZ2B	154
SERPINB9	327	AKR1E2	242	ALDH3A2	154
PRR26	327	EVPL	242	DZIP1L	154
AC055713.1	327	MGA	242	F5	154
MAN1C1	327	HMGB2	242	ENDOD1	154
AL109613.1	327	C8orf76	242	PRDM8	154
MPP1	327	PLOD3	242	KCNMB1	154
C1S	327	RELB	242	GALNT2	154
SCN8A	327	PLIN4	242	ASB14	154
CMKLR1	327	HSP90AB1	242	GATA6	154
AACS	327	UBE2Q2	242	AC108449.2	154
AC080080.1	327	CNTRL	242	KIAA1147	154
TMEM8B	327	TRIOBP	242	TRAPPC1	154
SLFN12	327	MFSD6	242	GSTM2	154
AC233723.2	327	PATL2	242	TADA2B	154
AL138960.1	326	ATG101	242	STMN3	154
TEX38	326	FAM207A	242	KIAA1328	154
2021-03-10	326	ATP6AP1L	242	AFF4	154
SAPCD1-AS1	326	VPS39	242	HNRNPH3	154
CFAP61	326	PRKCQ-AS1	242	TTC9C	154
AC005041.3	326	INTS11	242	DENND1B	154
TEKT2	326	ANKMY2	242	MTCH1	154
SCPEP1	326	ZNF212	242	MED26	154
CTHRC1	326	PABPC5	242	GPRIN2	154
CASP4	326	RAB11FIP2	242	MGMT	154
SLC25A4	326	AC068338.2	242	FAM133B	154
FLI1	326	AL162258.2	242	ABHD14B	154
AC092171.3	326	H2AFJ	242	LTN1	154
CEACAM19	326	PIFO	242	GMPS	154
MAP3K8	326	TRPM4	242	MPRIP	154
GGTA1P	326	CES1	242	ALG11	154
BASP1	326	IL34	242	AP3B1	154
CARD16	326	GCSAM	242	METTL8	154
GSE1	326	THOC6	242	MTMR10	154
DUSP8	326	CYB5R4	242	SHISAL1	154
CD93	326	ACTR3C	242	BRCC3	154
DNAJC9-AS1	326	TMEM67	242	MCM2	154
LYN	326	SRRT	242	HYAL1	154
ADAP1	326	SCD5	242	TNNI2	154
ANXA6	326	NBEAL2	242	CDC23	154
CSF1R	326	CACHD1	242	MCM4	154
PDGFRB	326	JOSD2	242	AL355802.1	154
TMEM246	326	AC007191.1	242	ZBTB49	154
C1R	326	PPAN	242	DYNC1LI2	154
ARHGEF6	326	AL353593.1	242	TBX3	154
ZNF204P	326	ITGB1	242	NSMCE4A	154
RUNX1	326	SF3B1	242	TENT2	154
B2M	326	UBE2D4	242	PHF21A	154
PSPN	326	WDR41	242	COL22A1	154
FZD4	326	RBM14	242	AC010615.2	154
AC092171.5	326	HIST3H2A	242	COL20A1	153
EPSTI1	326	LMF1	242	GRK7	153
COL1A1	326	UCHL3	242	AC130324.1	153
AC107375.1	326	PDE2A	242	OR8T1P	153
FSTL4	326	CYP2J2	242	AJ011932.1	153
TMEM205	326	LSM5	242	KRT18P63	153
AC009779.2	326	SLC25A16	242	AL136980.1	153
STARD8	326	L2HGDH	242	AC132938.2	153
FAM222A-AS1	325	BUD31	242	LINC00484	153
SNAP25-AS1	325	KRT17	242	ACR	153
AC099521.1	325	TAPT1-AS1	242	LY6E-DT	153
AL121768.1	325	AGA	242	AC111182.1	153
F7	325	PEX13	242	AC104117.3	153
STPG2	325	CDK16	242	RIMS4	153
CBLC	325	SEC14L5	242	AC092868.1	153
CELSR3	325	PPP4R1	242	RALYL	153
DDR2	325	DDX47	242	AC009495.3	153
SMIM22	325	RN7SKP239	241	HSF2BP	153
RALGPS1	325	NFIA-AS2	241	AC092376.2	153
AC069224.1	325	AC011445.2	241	LINC00514	153
DENND5A	325	GUCY1B2	241	DLGAP4-AS1	153
PARP14	325	GP5	241	CDKN3	153
GAB3	325	AC001226.1	241	AQP5	153
LINC01003	325	PCDH20	241	LRRC69	153
FBLN2	325	GPR182	241	VSIG10L	153
LBX2	325	AC037198.2	241	NXPH3	153
SLC22A18	325	AC092809.4	241	IRF2BPL	153
L3MBTL3	325	ZNRF2P1	241	MRFAP1L1	153
PPP1R9A	325	LINC02362	241	SHROOM2	153
AC068888.1	325	TGM3	241	ATP2B4	153
GTF2IRD2B	325	LINC01273	241	HSPA5	153
CSGALNACT2	325	AL135818.1	241	VTI1A	153
PLCL1	325	Z98885.3	241	TRPM3	153
EMC10	325	AC124944.2	241	ADSL	153
THY1	325	OMG	241	TOMM20	153
FNDC1	325	AC005726.3	241	PEPD	153
COL1A2	325	AC004947.2	241	SLC40A1	153
STKLD1	325	AP001505.1	241	AC100810.1	153
CBX8	325	SLC8A3	241	PRR11	153
ICAM1	325	ZNF257	241	CCNI	153
MED9	325	NLGN3	241	TC2N	153
AC133552.5	325	LRCH2	241	PSMF1	153
TIE1	325	ATP2B1-AS1	241	CENPP	153
ZFP36L1	325	GTF2E1	241	SYNGR2	153
GPR34	325	STK39	241	AL512770.1	153
EMP3	325	KIF2A	241	ZNF791	153
SPACA4	324	TMEM33	241	IFIT1	153
Z97653.1	324	CABP1	241	CCZ1B	153
AL590326.1	324	ZNF44	241	POFUT1	153
PART1	324	R3HDM4	241	TPD52L2	153
BLACAT1	324	POLE	241	CHRM3	153
AC005920.1	324	LSM10	241	C16orf58	153
FBLL1	324	MIPOL1	241	AIFM1	153
TAT	324	NUAK1	241	L3HYPDH	153
LY96	324	RPP14	241	ATF7	153
HNF1A	324	HECTD4	241	SLC9A3	153
REM2	324	ACTN1	241	PIBF1	153
MYO9B	324	CYB561D2	241	HIST1H2BK	153
USP30	324	CD68	241	AC048341.1	153
ARHGEF16	324	MX2	241	PIP4P2	153
SARM1	324	OAZ1	241	STRAP	153
BCL6B	324	AL355297.4	241	MTFR1	153
WIPF1	324	NXN	241	TRIM4	153
GGA2	324	ADRM1	241	GAA	153
HERC1	324	DUSP8P5	241	CNOT7	153
AGFG2	324	AC011978.2	241	CPNE3	153
RIBC1	324	SEC62	241	PGM1	153
SERGEF	324	TMEM42	241	BORCS8-MEF2B	153
NINJ2	324	DBH-AS1	241	PRMT6	153
OVOL2	324	TRAF5	241	KCTD3	153
ARHGAP39	324	RFXANK	241	NACAP8	152
MXRA5	324	ZNF491	241	AC017002.1	152
SLC9A9	324	TVP23C	241	AC010998.2	152
DLC1	324	CDC37L1-DT	241	FAM19A1	152
ASIC3	324	TFRC	241	AC068831.5	152
PRCP	324	ZNF140	241	LYPLAL1-DT	152
NAXD	324	CETN2	241	MT2P1	152
AES	324	PTPRE	241	AC005540.1	152
AC007066.2	324	AC009812.1	241	AL592295.1	152
AOAH	324	TTL	241	RPL37P23	152
MPEG1	324	LINC00869	241	TMEM256-PLSCR3	152
SPAG8	324	TNFRSF14-AS1	241	LINC02091	152
MDFIC	324	AL139274.2	241	AL391244.1	152
ACSM5	324	AC132872.3	241	AC124283.3	152
OSBPL11	324	SEMA4D	241	DUX4L27	152
AC026369.1	323	XYLT1	241	LINC01353	152
AC005329.1	323	UBAP2	241	AL121594.1	152
AC126773.4	323	EXOSC6	241	ADTRP	152
RTBDN	323	C17orf58	241	RFX8	152
BCL2A1	323	PCGF2	241	MMP1	152
AC027271.1	323	TMEM255B	241	AC020904.2	152
TMEM61	323	ATAD3A	241	AC080013.4	152
C1orf229	323	MYRIP	241	HOXC4	152
C19orf73	323	CDKN1B	241	OR7E47P	152
OARD1	323	TTLL12	241	AC020898.1	152
QKI	323	C6orf226	241	SPSB4	152
PCLO	323	TEDDM1	240	HHLA2	152
CLIC2	323	LINC01358	240	XRCC2	152
EXOC3-AS1	323	AC254562.2	240	JPH4	152
MESTIT1	323	AC009102.2	240	HNF1B	152
BST1	323	OTOA	240	FTH1P20	152
AC004477.1	323	AC138305.3	240	CPZ	152
CFAP53	323	CLEC4G	240	AC011374.2	152
AC005062.1	323	AC233280.2	240	P3H3	152
CHSY1	323	LINC02421	240	SENP1	152
CYYR1	323	AC044849.1	240	CHMP6	152
SWAP70	323	PRRG3	240	NOL8	152
AC097639.1	323	AC009088.1	240	DHFR2	152
BAIAP2L1	323	FAM129C	240	DAD1	152
ANKRD54	323	LINC00941	240	VIL1	152
Z97832.2	323	BX842568.2	240	SRD5A3-AS1	152
MSN	323	VIT	240	ERRFI1	152
SERP2	323	RBM22P2	240	TMEM245	152
LHFPL2	323	ALMS1P1	240	DNAJB1	152
TTC22	323	PIGHP1	240	PLD3	152
GAS8	323	GTF3C2-AS1	240	ELAC2	152
BCL2	323	AGAP12P	240	PPIL2	152
ACAD10	323	GRM2	240	YRDC	152
AC007485.2	323	MEI1	240	LINC00649	152
VASH1-AS1	323	ARHGAP8	240	GPC1	152
A2M	323	ANKRD20A5P	240	HNRNPK	152
GIPC1	323	AC097468.3	240	PSMD5	152
CHID1	323	PLA2G2A	240	USP6NL	152
MYCT1	323	MAP3K15	240	ERLIN1	152
MEF2C	323	CHMP1B2P	240	MANF	152
REST	323	FCGRT	240	ZNF490	152
THBS2	323	PRRT2	240	BVES	152
CERKL	323	URM1	240	ST3GAL4	152
ERAS	322	ASAP3	240	KANSL2	152
AC120498.10	322	CRIM1	240	RAMAC	152
OXCT1-AS1	322	DSP	240	LYPD6B	152
PCDHB1	322	LIPT2	240	RASGRF1	152
AC009955.4	322	BPNT1	240	RERE	152
AC005393.1	322	DGCR9	240	CACYBP	152
AC008760.1	322	HDGFL3	240	ABCC6	152
RSPH14	322	AC126755.1	240	POMK	152
AC005076.1	322	BRD3OS	240	CAMSAP1	152
LINC00261	322	SMC1A	240	EMID1	152
DOCK10	322	TMPO-AS1	240	AP2S1	152
VCAM1	322	CA5B	240	MAZ	152
GYPC	322	MRPS28	240	SLC11A2	152
POLR2H	322	ZSCAN30	240	ATP6V1E1	152
GFPT2	322	AC138932.1	240	FNBP1L	152
CAMK2N2	322	STS	240	TMEM163	152
AC074032.1	322	CCDC7	240	BOK	152
GBP1	322	C4orf33	240	PAPOLA	152
PIAS4	322	PTPA	240	RGS17	152
ACP6	322	POLE4	240	GNB5	152
GPX8	322	AIMP2	240	TMEM138	152
PHKA2	322	PGAM5	240	AK3	152
C2orf15	322	CHDH	240	TAS2R14	152
MORN4	322	BRSK2	240	SFT2D1	152
SELPLG	322	AL122010.1	240	CYB5RL	152
AC010491.1	322	ANAPC7	240	YIPF5	152
SYT5	322	NDUFC2	240	WBP2	152
EVL	322	LGALSL	240	TRERF1	152
PRKCSH	322	GCA	240	SSBP3-AS1	152
C12orf73	322	MIR222HG	240	DUSP16	152
RGS10	322	OGFR	240	CCNK	152
ANGPTL1	322	SUGCT	240	MIA3	152
CDK18	322	CLK2	240	PI4KB	152
CD40	322	CAMTA1	240	SLC15A4	152
ADAMTS13	322	PRKAR1A	240	RBM18	152
SSTR1	322	AC096720.2	240	ELAVL1	152
ZNF396	322	TRADD	240	AL513365.2	151
TSNAXIP1	322	ZNF605	240	ZIC2	151
AC093278.2	322	NAPG	240	HADHAP2	151
POLD2	322	SNF8	240	PDCL3P5	151
CD74	322	PPP6C	240	AC023090.2	151
RBFADN	322	AMDHD1	240	C3orf20	151
TOB1-AS1	322	ZNF26	240	AC015853.1	151
RND2	322	VILL	240	HOXC10	151
CNN2	322	LRRC8C-DT	240	AL159169.3	151
SULF2	322	POP5	240	ANKRD34C	151
AL139082.1	321	AFF1	240	AC010999.1	151
SMIM32	321	EFHD2	240	KRT18P5	151
HDHD5-AS1	321	APBA3	240	AC009318.3	151
ANGPTL3	321	PAPPA	240	LINC01783	151
AC015909.5	321	ATP2B1	240	AC245884.9	151
P2RY13	321	LRRC58	240	AL139123.1	151
MNX1-AS1	321	SERPINE2	240	LGALS8-AS1	151
CHRDL1	321	AQP11	240	SIM1	151
UBE2J1	321	SLC7A10	239	RHOQP1	151
CORO1C	321	AC020658.6	239	COL6A4P2	151
AC007114.1	321	AP000695.2	239	LINC01558	151
RUNDC1	321	SDR42E2	239	F11	151
CD248	321	AC127024.2	239	HASPIN	151
MLPH	321	CLEC17A	239	RAB43P1	151
AGBL3	321	HSF5	239	AC024580.1	151
FYN	321	GTF2IP23	239	AC004908.1	151
KSR2	321	LINC00840	239	FLG	151
CDH5	321	AC015712.7	239	POLR2F	151
KLC2	321	EPHX4	239	AC136475.1	151
ECSIT	321	FCER2	239	SLITRK5	151
JAM2	321	MEIG1	239	CACTIN-AS1	151
LCP2	321	AC126544.1	239	FUT8	151
COL14A1	321	UNC45B	239	OPA3	151
ADA2	321	AC005383.1	239	TEF	151
EPB41L4A-AS1	321	AC012467.1	239	SCRN1	151
HAVCR2	321	AC243919.1	239	SOCS6	151
LHFPL6	321	AC098820.1	239	RPIA	151
FBXO15	321	MCEMP1	239	RNF152	151
ABRACL	321	AC026356.2	239	CRTC2	151
CRACR2B	321	BLK	239	STOX2	151
RDH13	321	POU2AF1	239	UQCRH	151
PIP4K2A	321	RF02271	239	NBEAL1	151
ARVCF	321	AC093677.2	239	AZIN2	151
ADPRH	321	AC004846.2	239	AF131215.6	151
FAM155B	321	AF111169.3	239	GOLGA8B	151
EFNA1	321	AL732372.2	239	FAM126B	151
Z95115.1	321	AL358115.1	239	TLE3	151
SPIRE2	321	AL162231.4	239	CEBPZ	151
ITPRIP	321	SNHG25	239	ANGEL2	151
MKRN2OS	321	AC091948.1	239	ZNF410	151
C7	321	AC006111.2	239	VARS	151
DRC3	321	AC105339.2	239	FBXO8	151
NDUFA5	321	AC016722.2	239	HSPBAP1	151
GTDC1	321	CCDC91	239	SYPL1	151
AC060780.1	321	IFITM2	239	BTBD9	151
EFCAB6	321	GAB2	239	ODF3B	151
PMP22	321	TCOF1	239	AL133243.3	151
S1PR3	321	WDR19	239	PCDHB4	151
NIN	321	FXR2	239	ACVR1B	151
LIFR	321	AC008870.2	239	WNT11	151
PIGT	321	ANGPTL6	239	CLCN4	151
SPARCL1	321	LAG3	239	LIMA1	151
DSE	321	NEK1	239	PSME2	151
CNN3	321	SLC22A23	239	ERGIC1	151
BRF1	321	ZNF346	239	ZNF548	151
MZF1	321	FAHD2A	239	GHRLOS	151
PPIAP4	320	FOXO6	239	SPDL1	151
AL451064.1	320	MYH7B	239	WRN	151
AC005962.1	320	PTK7	239	ZNF32	151
AC002451.1	320	MYEF2	239	SUPT16H	151
C10orf111	320	EDA	239	AL390728.6	151
TTC39A-AS1	320	OTUD7B	239	GEMIN2	151
TUBA3FP	320	AC004803.1	239	SUCLA2	151
AC010300.1	320	ZDHHC16	239	CHD7	151
KCNJ2-AS1	320	PNKD	239	MASTL	151
ADAMTSL5	320	RTEL1	239	PER2	151
AMN	320	ACTA2-AS1	239	IAH1	151
FAM83H	320	KLHL23	239	CERS2	151
PLD6	320	KAT7	239	CABP7	151
LINC02447	320	CELF3	239	BRPF3	151
CFAP43	320	LINC00342	239	BAG4	151
TRIM11	320	ADAM9	239	TMEM184C	151
LAMA4	320	DNAJC9	239	QPCT	151
RFTN1	320	MYO5B	239	AP000787.1	151
GDPD1	320	RNF215	239	PHF14	151
DDRGK1	320	AP006621.5	239	BACE2	151
GLS2	320	GTF2F2	239	QRICH1	151
GIPR	320	C6orf163	239	KIF1C	151
GTF2IRD2	320	PRELID3B	239	POLK	151
COQ4	320	FCN3	239	AL137186.2	151
LRRC37BP1	320	ALDH6A1	239	GGCX	151
PXK	320	PIGF	239	MDC1	151
EMILIN1	320	AL021707.2	239	CYP2D6	151
NR3C1	320	MBD3	239	GIPC2	151
RHOQ	320	GTF2H4	239	SLC24A1	151
MERTK	320	ZNF565	239	WDR75	151
SNAP23	320	ZNF385C	239	AC005790.1	150
EPHA10	320	SGMS1	239	AP001107.5	150
ZBED8	320	PKIG	239	AC139099.1	150
IL1R1	320	ALDOC	239	NYAP2	150
TENT5C	320	C2orf74	239	RPS10P5	150
UQCC1	320	FASTKD1	239	AC244669.2	150
STAT4	320	BCAT1	239	ZNF602P	150
HLA-E	320	RPTOR	239	AC011461.1	150
SLC7A7	320	PLEKHA4	239	UBE2CP2	150
ACVRL1	320	FAF1	239	AC079331.2	150
ESRP2	320	RPS6KA6	239	AL356273.2	150
MFAP2	320	TBCA	239	AL139805.1	150
ATP5MC2	320	UGT8	239	LINC00571	150
COL8A2	320	AC008121.2	238	IAPP	150
ARHGAP31	320	ENPP7P2	238	YWHAZP3	150
ARHGEF15	320	ZNF33BP1	238	AL353763.1	150
ZNF521	320	AP001056.1	238	KRT6A	150
DOCK11	320	AC138932.2	238	RAPSN	150
SLC29A2	320	POC1B-GALNT4	238	TRPC3	150
PRR7	320	AC078785.1	238	AC138956.2	150
COL8A1	320	CICP27	238	AL157700.1	150
IL6ST	320	SKINT1L	238	AC007622.2	150
AC004982.1	320	LINC00365	238	AL049838.1	150
MSC	320	AP003419.2	238	AC027682.4	150
PLEKHO2	320	AC027104.1	238	UGT2B15	150
AP000344.2	319	MROH7-TTC4	238	KRT80	150
IRS3P	319	AC243830.2	238	PLBD1-AS1	150
AL022341.1	319	LINC00513	238	CYP2W1	150
BRINP2	319	AC068473.3	238	TOP3B	150
AC106820.3	319	LINC01535	238	AL137013.1	150
AC127024.6	319	TNNI3	238	BMPR1B	150
HRASLS	319	LBP	238	HSDL2	150
AC060766.1	319	SLC16A6P1	238	AKR1C1	150
AP001267.3	319	AC104964.3	238	AC118549.1	150
AC012313.8	319	LINC01679	238	NTNG2	150
CENPS-CORT	319	SP5	238	RHOT1	150
ELF3-AS1	319	AL356489.2	238	SORL1	150
SLA	319	AC006213.5	238	AC104118.1	150
SMAP2	319	TMEM156	238	HOXA4	150
C2orf70	319	SAA2	238	NOP56	150
TMC7	319	CHRDL2	238	EDA2R	150
SERPINF1	319	AC124319.1	238	HS2ST1	150
GIMAP7	319	LCNL1	238	ZFP69	150
CYP2U1	319	AC009318.4	238	EVA1B	150
CCDC120	319	GAP43	238	RANBP1	150
DPY19L2P2	319	SH3RF2	238	NECTIN1	150
SCAMP4	319	AP000757.1	238	DNM1	150
HLA-DMA	319	ZBTB32	238	WWOX	150
MDH2	319	RSPH4A	238	EBNA1BP2	150
SAMD9L	319	KDM5B	238	GLO1	150
G6PC3	319	MANBA	238	EED	150
ST8SIA4	319	RPA3	238	FTSJ3	150
PTGFRN	319	AL096870.2	238	SIDT1	150
CPXM1	319	SNX22	238	TTC3P1	150
FAS	319	LAPTM4A	238	AC007038.1	150
OAS2	319	KCTD5	238	CHPF	150
CTSH	319	MAGI1	238	GUSBP2	150
PCBD1	319	SFXN1	238	HNRNPM	150
ASL	319	SPOUT1	238	C4orf46	150
FBLN1	319	RNF157	238	AC115618.3	150
DAB2	319	DDX19B	238	DEPDC5	150
RNF146	319	CCSER1	238	SH3BGRL2	150
ALDH1A3	319	METTL15	238	CLIP1	150
SASH1	319	UBP1	238	PRDM15	150
KLHDC2	319	INCA1	238	ATG3	150
MKS1	319	TFF3	238	C8orf58	150
HTRA3	319	XYLB	238	AL683813.1	150
EPOR	319	HELLS	238	ATG4A	150
FCER1G	319	ZNF22	238	RPS7	150
ADGRV1	319	ATP8A2	238	DBNL	150
NECAB3	319	TRMT1	238	PMAIP1	150
FLVCR1	319	EXT2	238	TMEM167A	150
CACFD1	319	AC073869.1	238	DNAJC21	150
EFEMP2	319	TMEM87A	238	MED23	150
ENTPD1	319	CUTC	238	ZNF433-AS1	150
SMCR5	318	ZNF296	238	TFR2	150
AL117382.1	318	CNN1	238	ASS1	150
TMEM105	318	SMG5	238	TCEAL8	150
AC061975.7	318	TAF13	238	AC006978.1	150
AC107982.3	318	SOCS7	238	MTAP	150
AC000068.2	318	NUBPL	238	UBXN4	150
CXorf21	318	GPR108	238	PPFIA1	150
AL049780.3	318	AC096921.2	238	VKORC1	150
AL451042.2	318	SRSF7	238	C15orf48	150
LINC01816	318	GPR173	238	NECAB1	150
CFAP99	318	DYNC1I2	238	RPL10AP6	150
BRWD1-AS2	318	TOR1AIP1	238	WASHC2C	150
AL161756.1	318	CCDC114	238	ONECUT2	150
CCR2	318	RASA4	238	ACAA1	150
ZDHHC11B	318	ILDR1	238	RALGDS	150
CRB3	318	SLAIN2	238	FBXO6	150
NOTCH2	318	ZMIZ2	238	DMXL2	150
GPR68	318	PTPRS	238	BUB3	150
RASSF7	318	KBTBD7	238	AL513550.1	150
ZNF324B	318	FBXO10	238	PPP6R1	150
TRIM22	318	GATA2	238	ARL13A	149
ZFP82	318	RRAGA	238	LINC01711	149
PLXDC2	318	LRP5L	238	ZNF807	149
MS4A7	318	SIK3	238	PRAL	149
UCKL1-AS1	318	COX6C	238	OR10AD1	149
ABHD17C	318	AC100793.4	237	LINC02197	149
PIGP	318	HEATR9	237	AC073610.3	149
ATP11C	318	AC003101.2	237	SBK3	149
SNX2	318	AL353746.1	237	ADAMTS18	149
AC008966.1	318	AL136366.1	237	MIR181A2HG	149
TDRKH-AS1	318	SOGA3	237	CCDC89	149
LILRB2	318	AL121985.1	237	FAM177B	149
UGDH-AS1	318	C19orf67	237	BAK1P1	149
RCSD1	318	GALNT5	237	AC087163.2	149
AL118558.3	318	AC020612.1	237	FAM225A	149
VASH1	318	AC104806.2	237	LMO1	149
CDK20	318	C11orf94	237	PXDNL	149
MS4A4A	318	VPREB3	237	AC066613.1	149
GPR132	318	AC117503.3	237	AC091588.3	149
MIR210HG	318	AP003108.5	237	GRIN3B	149
ZFPM2	318	MSL3P1	237	PAICSP1	149
SH3PXD2B	318	WDR63	237	B3GALT1	149
PPT1	318	RBMXP2	237	AL359091.5	149
WDR59	318	LCMT1-AS1	237	NUS1P1	149
C11orf95	318	RN7SL381P	237	SPATA41	149
ITGAX	318	GPR142	237	EDARADD	149
AC015712.2	318	SCRT1	237	LINC01521	149
ACP5	318	AL031768.1	237	ACE2	149
ABCA8	318	HPN-AS1	237	PTPN18	149
MLYCD	318	PTP4A2P1	237	KRBA1	149
FRMD6	318	PHKA2-AS1	237	TAOK1	149
THBS1	318	DRC7	237	LTA4H	149
CYP1B1	318	AL513477.2	237	TTC33	149
LDB2	318	ADAMTS14	237	C5orf51	149
AC125257.1	318	LRRIQ3	237	WNT5B	149
ALOX5AP	318	AC078795.1	237	TXNDC16	149
RNASE6	318	KCND2	237	KALRN	149
COL5A1	318	CCNB3	237	PGS1	149
HOOK2	318	BARX2	237	SNX25	149
SLC35B1	318	AL031123.3	237	RBBP8	149
DCN	318	PDE5A	237	GLT8D1	149
FOSL2	318	PPP4C	237	DEDD	149
SRGN	318	FAM171A2	237	ERMP1	149
ANKEF1	318	AHCYL1	237	SBNO1	149
PLPP1	318	TXNDC5	237	APOBEC3F	149
CKB	318	TRAIP	237	ICK	149
MEDAG	318	HYAL3	237	HIST1H2AC	149
FOLR2	318	COL18A1	237	TLN2	149
GLIPR2	318	CFDP1	237	NT5DC2	149
ITGA4	318	NFKB2	237	PARK7	149
BBS5	318	IPO5P1	237	TERF1	149
SMIM10L2A	318	AC139795.2	237	SRP9	149
AC034236.2	318	PQBP1	237	SENP5	149
DNAJC30	318	DPY30	237	RIN2	149
HLA-DMB	318	ATP6V1A	237	OFD1	149
MS4A6A	318	STK32C	237	NEO1	149
GNB4	318	EIF2S1	237	ITGB8	149
FRY-AS1	317	ADRA2A	237	TOPBP1	149
AL358933.1	317	CARHSP1	237	CENPN	149
AC091167.4	317	C2CD4C	237	HACD2	149
ZDHHC22	317	MARCKSL1	237	RPL18AP3	149
AL135999.3	317	SPDYA	237	DHX40	149
C19orf81	317	FAM45A	237	TCF19	149
ZNF30-AS1	317	SRP72	237	OSBP	149
AC092574.1	317	VKORC1L1	237	SEC24D	149
SPATA4	317	C12orf43	237	SBDS	149
AP001453.3	317	ZNF569	237	YTHDC1	149
Z97055.2	317	MTHFD1L	237	SLC25A51	149
MYT1	317	FAM104A	237	PPARGC1B	149
STX17-AS1	317	EPS8L1	237	ATP6V1C1	149
EHD4	317	DLEU2	237	PECR	149
ENDOV	317	TSPYL5	237	KIF20B	149
AC142472.1	317	ROCK1	237	CDKL5	149
FPR3	317	ZDHHC24	237	GOLGA8A	149
ITPR1	317	ZFAND2A	237	VCPIP1	149
NRROS	317	MAD1L1	237	THBS3	149
LPAR1	317	SF3A3	237	GSTO1	149
EMP1	317	MTERF1	237	ZBTB39	149
TPM4	317	DSTNP2	237	RBM7	149
DOCK2	317	NSG1	237	EWSR1	149
SLC15A3	317	CDK5RAP3	237	GPR157	149
C19orf44	317	AL359921.1	237	DBT	149
TMEM17	317	TRAM1	237	CHPF2	149
LINC01144	317	MRPL2	237	EHMT2	149
TM6SF1	317	C6orf132	237	G0S2	149
PRKCH	317	FBXL5	237	BBS9	149
ARRDC1-AS1	317	PTGES3	237	PHF13	149
RAB25	317	ARHGAP4	237	AC079336.7	148
ZEB2	317	KBTBD2	237	KRT8P32	148
UBE2L6	317	PCDHB9	237	KRT18P59	148
AC012640.2	317	ELAC1	237	AKNAD1	148
HCN3	317	BCKDHB	237	TUBB8P7	148
CRYBG1	317	FKBP15	237	AL137159.1	148
RECK	317	PTMS	237	AC078880.3	148
SPON1	317	ZNF596	237	AC093591.1	148
TUBB6	317	MAN1A2	237	AC004997.1	148
MIR200CHG	317	BRD2	237	SMG1P6	148
ROGDI	317	SVIP	237	LINC02038	148
AL020996.1	317	LAGE3	237	PMS2P10	148
EPS8L2	317	CWC22	237	AC135977.1	148
BEST1	317	KSR1	237	LINC01948	148
PPIL6	317	FTLP3	237	AL513190.1	148
ZIK1	317	VGF	237	AC124067.4	148
MFAP5	317	SLC25A38	237	AL445931.1	148
PALMD	317	CICP3	236	WWTR1-AS1	148
EMCN	317	FO538757.1	236	EGOT	148
CNRIP1	317	VN1R85P	236	CYP4F29P	148
MAF	317	NPIPB7	236	APOBEC2	148
ENDOG	317	HLA-DQB1-AS1	236	LINC00106	148
RSPH1	317	AC009090.1	236	AC009120.1	148
BCDIN3D-AS1	317	AL356750.1	236	BAAT	148
MMP19	317	PGM5P4	236	ERICH5	148
FER1L4	317	AL117350.1	236	TRABD2A	148
FAM222A	317	KLHL14	236	PTCD3	148
CCDC80	317	CFAP206	236	USP12	148
SSPN	317	AL049697.1	236	SEPHS1	148
PXMP4	317	ZBTB12BP	236	TCHP	148
AC243964.3	317	EP300-AS1	236	ZNF266	148
SH2D3A	317	AP002847.1	236	KIAA1109	148
ELMO1	317	AP000911.2	236	MMS19	148
DUSP15	317	L1TD1	236	FPGT-TNNI3K	148
SLC23A3	317	ASB12	236	SGCB	148
OSTM1	317	HTR1F	236	DDO	148
TIGD6	317	AC011477.3	236	ANKRD52	148
OSTF1	317	AC026250.1	236	MRS2	148
AC110285.7	317	AL157373.2	236	EIF3C	148
AC068473.5	317	NKX2-2	236	PSMD10	148
IKZF1	317	PDXDC2P	236	AASDH	148
SRPX	317	STRA6LP	236	PGGHG	148
SNAPC4	317	AL031775.2	236	NOLC1	148
ZNF133	317	AC008735.4	236	KIFC3	148
GNG11	317	LINC00857	236	LGI4	148
C15orf61	317	AC139149.1	236	PPP1CB	148
PARD6A	317	SYCE2	236	ZNF343	148
CXXC4	317	SKP1P1	236	NPEPPS	148
CDKL3	317	SPDEF	236	ARHGEF12	148
ILVBL	317	CLUL1	236	ATP5F1C	148
TMSB4X	317	CITED1	236	RAPGEF2	148
ABCC9	317	IGSF9B	236	EFTUD2	148
AC063926.3	316	SAYSD1	236	EHF	148
BX842568.4	316	AC027575.2	236	PLXNB2	148
PRDM12	316	DYNC1I1	236	PRDM16	148
AC139530.1	316	MACC1	236	AC004540.1	148
AC091153.3	316	TRMT2A	236	DHX29	148
TAT-AS1	316	TMEM240	236	SPRED2	148
BX649601.1	316	PEX3	236	SAMD5	148
AC002470.1	316	MRPL40	236	RPRD2	148
TRIM67	316	NFIX	236	ACBD5	148
LILRA1	316	EPPK1	236	MSL1	148
PLA2G7	316	PGF	236	MAGEL2	148
AC079630.1	316	SRRM3	236	AC004918.3	148
AC106782.6	316	C19orf24	236	ZNF816	148
SLC12A5	316	RBM23	236	ZNF416	148
MILR1	316	FAM107B	236	EMSY	148
AC092171.4	316	TRPC4AP	236	TSEN15	148
PRRT1	316	METRNL	236	FDFT1	148
TNFAIP3	316	PHF23	236	MPV17	148
CASS4	316	NMNAT3	236	GPBP1	148
ARRDC1	316	HSPA13	236	B3GALNT2	148
KIAA1755	316	TLN1	236	S100A1	148
SYNE3	316	PLEK2	236	PIGN	148
MCMDC2	316	ASMTL-AS1	236	PRIM2	148
TMEM151A	316	STRIP2	236	RTL8C	148
LRRK2	316	ANAPC5	236	TCP11L2	148
KCTD12	316	LINC01770	236	TSC22D1	148
PPP1R3F	316	SDF2	236	USP37	148
PQLC3	316	PTDSS1	236	TSSK5P	147
DHPS	316	GALT	236	PCDH8	147
CD81	316	AP4B1-AS1	236	RPL7AP60	147
ATG4C	316	ITIH3	236	BCRP2	147
SNTB2	316	AC000123.2	236	PALM2-AKAP2	147
KIAA0895L	316	ARL6IP1	236	MFAP1P1	147
SLFN5	316	SRSF3	236	AP001429.1	147
GPNMB	316	CORO1B	236	PIRT	147
LINC00526	316	RELL1	236	AC013489.3	147
RAP1A	316	LINC00926	236	AC039056.2	147
ARIH2OS	316	NUTF2	236	ZCCHC12	147
VIM	316	RAI2	236	MUC16	147
AL162377.1	316	HK1	236	ACOXL	147
FMNL3	316	ZMYM4	236	KRTDAP	147
FAM49A	316	MRPL13	236	PMP2	147
THEMIS2	316	LRRC17	236	AL031658.1	147
TUFT1	316	FDXR	236	PRC1-AS1	147
AL451085.2	316	NUDC	236	AC010401.1	147
CALHM5	316	KIF1A	236	AP003068.1	147
COG7	316	GPX4	236	AXDND1	147
FGL2	316	NIP7	236	ANXA8L1	147
RAB8B	316	TXNL1	236	AC087392.5	147
ABCA9	316	AC092164.1	236	AC091185.1	147
GAS1	316	KLF11	236	RHEBL1	147
TMEM273	316	COL28A1	236	ZSCAN23	147
AL121832.2	316	ALG1	236	AC023509.1	147
GEM	316	ZNF526	236	COL25A1	147
UBE2E2	316	EFNB1	236	AC022558.3	147
NPR1	316	CRAMP1	236	AC135178.5	147
DISP2	316	OPRD1	236	ACSBG1	147
STK17A	316	ASTN2	236	Z68871.1	147
ZCCHC24	316	DPEP3	235	RNF24	147
GLI1	316	TLK2P2	235	PBX1	147
NLRC5	316	AC008522.1	235	DPEP1	147
GNA12	316	AP003068.4	235	ARL2	147
SPARC	316	MORN5	235	BRD1	147
FAM83F	316	FP325317.1	235	CYP39A1	147
MDH1B	316	RHOT1P1	235	XRCC1	147
TNK1	316	AC114760.2	235	RPL23AP7	147
HCP5	316	C18orf65	235	EMP2	147
DCUN1D2	316	TOB2P1	235	ASB9	147
PDLIM3	316	AL022323.4	235	ACTG1	147
PIK3R5	316	AC020663.3	235	PRIMA1	147
LOX	316	RP1L1	235	KARS	147
GAS7	316	AC005682.1	235	AC129507.1	147
SH3KBP1	316	HSD17B1P1	235	INVS	147
LRRC37A3	316	BX322234.1	235	PBXIP1	147
BNC2	316	PPP1R3G	235	BTN2A1	147
MMD	316	TMEM217	235	DAAM1	147
PEA15	316	CEP128	235	B3GNT9	147
AC012358.3	316	ERMN	235	LRRFIP2	147
RAB34	316	LINC01554	235	ARRB1	147
ABHD11	316	CXCL11	235	LHX4	147
PXDC1	316	AL136295.5	235	CENPW	147
SLIT3	316	METTL24	235	MT-CO2	147
C2CD4A	316	PTPN12	235	PEX12	147
PHPT1	316	C9orf16	235	PHLPP2	147
COL15A1	316	AC046143.1	235	UTP14C	147
AC091271.1	316	SEPSECS-AS1	235	ZSCAN25	147
BSN-DT	315	MATR3	235	GRB14	147
AC073896.3	315	MCMBP	235	KIAA2013	147
LINC00683	315	LINC00346	235	DRAP1	147
AL022069.1	315	RPUSD1	235	BMP2	147
PITX1	315	CLUH	235	RBM5	147
AC008608.2	315	STON2	235	CDH13	147
COL10A1	315	HOXB6	235	DNAJC24	147
AC018648.1	315	CIART	235	PDE6D	147
TTC36	315	RAB39B	235	FAM118B	147
AL118505.1	315	CTNNBIP1	235	SGO2	147
PYY2	315	CAV2	235	ATP2C1	147
TFEC	315	AC137932.3	235	LURAP1L	147
IL32	315	FBXW8	235	TNNC1	147
BDH1	315	ZBTB7B	235	IL10RB	147
PRICKLE3	315	FAM167A	235	PYCR1	147
FOXN3	315	DBI	235	2021-09-03	147
TRIM46	315	SCAP	235	RPS7P14	146
BNIP2	315	RAB15	235	EEF1DP4	146
YIPF2	315	CHCHD10	235	DLG1-AS1	146
LONP1	315	KPNA4	235	SYCE3	146
REEP6	315	CXCL1	235	AC073529.1	146
ADSSL1	315	EEF2KMT	235	THAP12P7	146
ZSCAN21	315	SELENOH	235	AC013268.3	146
MISP	315	FZD1	235	FXYD7	146
SLCO4A1	315	GAB1	235	RUFY4	146
WBP1L	315	CCDC14	235	AC009299.2	146
SLC2A3	315	CCT6B	235	SPRR1B	146
RND3	315	AC005261.3	235	COL24A1	146
ASPSCR1	315	USP42	235	AC136604.3	146
PACS1	315	UBE3D	235	RNASEH2B-AS1	146
TMC4	315	SH2D4A	235	PTMAP2	146
PLEK	315	ZDHHC3	235	AC103591.2	146
ASNS	315	TSPAN6	235	TDRD5	146
SNHG11	315	EOGT	235	AC006262.1	146
SNX3	315	NUTM2B-AS1	235	AC073575.2	146
SETD6	315	USE1	235	HPCAL4	146
PICALM	315	CALML4	235	TCAF1P1	146
JAK1	315	AIDA	235	PRPH	146
IRF2BP1	315	FAM86B3P	235	LINC01426	146
CD36	315	CIDEA	234	FAM86C1	146
BGN	315	MKRN5P	234	MTX3	146
HGF	315	AC096719.1	234	ZBTB21	146
MORF4L2-AS1	315	CAMKV	234	ZNF470	146
GTF2IRD1	315	AF201337.1	234	PKN2	146
NXPE3	315	MANSC4	234	AL441992.1	146
GLI2	315	AC120024.1	234	MCCC1	146
CLEC2B	315	HCG17	234	FAM192A	146
MIR194-2HG	315	AP005212.2	234	LSM12P1	146
RPS10P7	315	AC023830.3	234	WNT2B	146
TMEM150C	315	AC007773.1	234	ASCL2	146
RAMP2-AS1	315	ODCP	234	DHFR	146
SLC39A4	315	PLAC4	234	DAGLB	146
FBXL7	315	AC131009.3	234	SLU7	146
LAPTM5	315	AC027307.3	234	FGGY	146
NCKAP1L	315	CHKB-DT	234	EXOC6	146
SLCO2B1	315	LRRC8E	234	VPS41	146
LEKR1	315	AC109326.1	234	NTN4	146
PODN	315	RAD17	234	AKT1	146
TMEM184A	315	ETFRF1	234	PRKAA1	146
RABGEF1	315	PRSS53	234	RIF1	146
TMEM43	315	SLC39A11	234	HILPDA	146
MCF2L	315	ST14	234	RAB2B	146
OGFOD2	315	AL133355.1	234	PAPPA2	146
AC016355.1	315	NAPRT	234	SLC38A11	146
CYP46A1	315	CBWD1	234	CITED4	146
HCLS1	315	RPLP2	234	ARID4B	146
MXRA8	315	TMEM241	234	RPS27L	146
RAPGEF1	315	ACADM	234	KCNMB4	146
CD84	315	PABPN1	234	ABHD2	146
AC007255.1	315	SCML2	234	ZNF320	146
C9orf43	315	RAB37	234	ELF2	146
SAPCD2	315	SERINC1	234	SNX8	146
OCIAD2	315	PPCDC	234	DMAC1	146
AL451085.1	314	HSD17B7P2	234	UGDH	146
HMGA1P8	314	MCFD2	234	MEMO1	146
INTS4P2	314	PLXNB3	234	LDOC1	146
AC053503.2	314	CACNA2D2	234	UBFD1	146
AC108704.1	314	ZC3HAV1L	234	PPP2R5D	146
AC007786.1	314	USP24	234	MUC13	146
SNTG1	314	MALL	234	OTUD6B	146
MIS18A-AS1	314	MRPL36	234	MYZAP	146
SMC2-AS1	314	SFR1	234	SMARCD2	146
AC024592.2	314	NELFE	234	ALDH7A1	146
LINC01909	314	KCTD1	234	BTBD19	146
LINC01607	314	PSMD9	234	PHF12	146
AC118553.1	314	CCNQ	234	BTRC	146
LHFPL5	314	KEAP1	234	ARMC1	146
SPEF1	314	KNOP1	234	THADA	146
AC006538.1	314	SGCD	234	HIVEP3	146
AL136304.1	314	MEX3B	234	ARHGEF10	146
ZNF23	314	PCGF3	234	MCRIP1	146
CAMKK2	314	DCAF15	234	KLHL2	146
PCOLCE	314	TTLL4	234	AC244034.1	145
ARHGAP33	314	PTPRK	234	AL662791.1	145
FKBP8	314	SYT13	234	AL359198.1	145
LPCAT4	314	XAF1	234	SUGT1P2	145
CALHM2	314	MIER2	234	AC008875.1	145
BICC1	314	ZNF660	234	AC009118.2	145
AL161421.1	314	TRAPPC4	234	SLX1B	145
P2RX7	314	LRP12	234	SNX31	145
EDNRB	314	PHF3	234	VWFP1	145
PDE1A	314	STAG3	234	AL591135.1	145
CRISPLD2	314	SLC29A4	234	RD3	145
CPLX1	314	B4GALT3	234	CLRN3	145
URGCP	314	CNKSR2	234	AC012603.1	145
OGFOD3	314	ZNF618	234	HIST1H4H	145
IGSF9	314	MAPRE3	234	LPA	145
ACOT11	314	SNHG26	234	TMEM150B	145
TMEM74B	314	SCOC	234	LRRC74A	145
MRAS	314	P2RX5-TAX1BP3	234	AC011298.1	145
KDR	314	SLC11A1	234	KCNH1	145
ZNF709	314	RMDN2	234	AL021878.2	145
ADGRA2	314	KAT8	234	AC017071.1	145
PPDPF	314	PSMG3-AS1	234	PRRT4	145
GXYLT2	314	FAM30A	233	MED14OS	145
PREX2	314	FOXP1-IT1	233	TMED7-TICAM2	145
TCF4	314	KCNC2	233	AF064860.2	145
ZNF518B	314	LEMD1	233	PCDHGB3	145
BTN2A2	314	CXorf65	233	MAB21L4	145
LAMP3	314	AC010336.1	233	CCDC81	145
ADAMTS3	314	DDX3P1	233	PEX5L	145
AL162231.1	314	AC005534.1	233	NPIPA5	145
ARRB2	314	AGXT	233	SLC39A5	145
CNPY2	314	ARMC4	233	LNPEP	145
AC000068.1	314	AP001271.2	233	FBXO28	145
EHD3	314	AC114811.2	233	ITGB3BP	145
SVEP1	314	CXCR1	233	SHISA4	145
SAR1B	314	AC012085.2	233	DENND2C	145
CRTC1	314	LINC00923	233	PDK1	145
CD53	314	AC013468.1	233	PPIH	145
TTC28	314	AL161725.1	233	ESYT1	145
C6orf120	314	APOBEC3A	233	AC068152.1	145
LRRC8C	314	AL121672.2	233	PRCC	145
EFEMP1	314	CLEC4F	233	MEAF6	145
C12orf10	314	AC087752.4	233	RER1	145
SPRYD7	314	SPDYE2	233	GOLGA4	145
LINC00240	314	NUF2	233	RNF181	145
SH2D3C	314	ZFR2	233	AC135048.4	145
KIRREL1	314	FAM27C	233	LINC01569	145
ITM2A	314	C2orf50	233	DCTN5	145
FZD7	314	KEL	233	AGO2	145
SH3BGRL	314	AL512791.2	233	ZNF551	145
SGCE	314	DNAH14	233	USP47	145
RAET1E-AS1	313	AC138150.2	233	IER2	145
AC027281.1	313	RPL41	233	MIR22HG	145
AC012158.1	313	MUC1	233	ZNF8	145
RIIAD1	313	SLC7A1	233	ZNF136	145
AC010132.4	313	LINC00886	233	PHKB	145
AC026191.1	313	AFTPH	233	HOXB4	145
AC011700.1	313	MTMR7	233	GCNT1	145
AC021321.1	313	SLC19A2	233	SHISA6	145
AL391807.1	313	CYBC1	233	ZNF826P	145
RGS18	313	ATP5F1A	233	TMX1	145
LINC01431	313	NDUFV2-AS1	233	ZHX1	145
CNBD2	313	TSPAN12	233	FAM210A	145
TMEM232	313	CBX7	233	WDR61	145
BICDL2	313	STAG1	233	HPF1	145
LINC01637	313	MTPN	233	ZNF207	145
AC004754.1	313	PUS1	233	TMEM150A	145
FLVCR2	313	TMBIM1	233	AC083799.1	145
C5orf66	313	MIR600HG	233	RIOK2	145
ALDOA	313	CIPC	233	MYOM3	145
CLBA1	313	SDSL	233	CDCA7	145
MARVELD3	313	R3HCC1	233	RYR2	145
MMRN2	313	CD276	233	PSME1	145
CYBRD1	313	FBXO24	233	TAB3	145
WDR25	313	SPP1	233	PRMT3	145
RUSC1	313	GHRL	233	FADS2	145
AC132872.2	313	AC004918.1	233	SLC9A7P1	145
TSPAN33	313	CLDN9	233	PPP1R15A	145
NFS1	313	AC006504.5	233	SSBP3	145
OGFRL1	313	FAM193B	233	AKAP11	145
CDV3	313	TSPAN15	233	GTF2A1	145
MOXD1	313	ADAR	233	G2E3	145
CFH	313	API5	233	KRT86	145
SERPING1	313	DHRS7	233	VASN	145
MICALL2	313	TRAK1	233	LSP1P4	145
MNDA	313	AC243964.2	233	PABPN1L	144
SNHG20	313	SCN3B	233	EIF4E1B	144
EFNA3	313	NUP160	233	AP003032.1	144
CD34	313	ZBTB44	233	ODF2-AS1	144
RNF39	313	SPRED3	233	CENPUP2	144
AC069544.1	313	PSMC6	233	CEACAM22P	144
OIP5-AS1	313	ZNF649	233	AC087276.2	144
FILIP1L	313	FAM57A	233	HMGB1P3	144
AKAP13	313	PTGES3L	233	AL360091.1	144
CFAP157	313	CDYL2	233	NWD2	144
PLVAP	313	TWSG1	233	DRP2	144
ATP8B4	313	MFSD9	233	AL355581.1	144
RRNAD1	313	YPEL1	233	HIST1H2AG	144
LMNTD2	313	LAMTOR3	233	AC105339.5	144
LAMA2	313	GRAMD4	233	MND1	144
RPAIN	313	SMG7-AS1	233	AC098484.1	144
PARD6B	313	DGCR8	233	CYCSP34	144
HACD4	313	SLC22A17	233	SERPINC1	144
SGSM1	313	ARL14EP	233	AC127024.8	144
NDUFA7	313	PAXIP1-AS2	233	VWA3A	144
DNAJC27-AS1	313	SEC22C	233	CRISP3	144
SAMSN1	313	TM4SF18	233	AL691447.2	144
SPRN	313	MEF2A	233	AC130371.2	144
KMT5C	313	S100A16	233	HTR2B	144
DHRS13	313	SLC39A1	233	SMTNL2	144
PLEKHA2	313	EXO5	233	TM6SF2	144
B3GNT3	313	ZNF224	233	RTKN2	144
CCDC102B	313	KIAA0319L	233	SYT2	144
TGFB3	313	IGHMBP2	233	HNRNPA1P49	144
NYAP1	313	PCED1A	233	DYNC1I2P1	144
ARFIP2	313	SPATA20	233	AC234775.3	144
EVI2A	313	AL353898.3	233	OR2A9P	144
B3GNT8	313	MFSD14B	233	C8orf88	144
FERMT2	313	PRPS1	233	CAPN13	144
SESN1	313	AC020917.4	233	AC010976.2	144
GIMAP1	313	YEATS4	233	KRT8P3	144
RIN3	313	RASSF6	233	FGF9	144
OSCP1	313	AL138756.1	233	ABCC1	144
NTAN1	313	NCBP2-AS2	233	TIMM50	144
TPD52	313	AC145423.2	232	SLF2	144
SLC25A5-AS1	313	FAM72C	232	PLA2G4A	144
UPF3A	313	CA10	232	POLG2	144
CCDC96	313	CHST6	232	TMEM236	144
RNF212B	312	ZNF157	232	IARS2	144
AC087742.1	312	ZBTB9	232	LINC01252	144
AC104590.1	312	MYH6	232	HS3ST3B1	144
BTBD17	312	AC034229.4	232	GPATCH3	144
LINC00907	312	Z97192.3	232	NCAPG2	144
AC018766.1	312	AL512306.3	232	ZNF81	144
CEP83-DT	312	CAPN9	232	TXLNG	144
AC010201.1	312	AC083806.2	232	GYG2	144
PPM1N	312	ERVFRD-1	232	GPSM1	144
C6orf223	312	RAB39A	232	TWF1	144
DCST1-AS1	312	Z82217.1	232	LRRFIP1	144
AL161772.1	312	P2RX2	232	SLC39A7	144
AC104986.2	312	AC026803.2	232	DUBR	144
SERTAD2	312	ROPN1B	232	ATP13A4	144
EPB41L2	312	AC016888.1	232	FNIP1	144
AC093297.2	312	CAMK1G	232	CCDC25	144
TMEM86B	312	AL358072.1	232	BICD1	144
IGDCC4	312	AP001065.1	232	NHEJ1	144
IL10RA	312	GP1BA	232	SLC25A12	144
CLMP	312	TRPM5	232	COMMD9	144
NAT14	312	AP001107.4	232	AC118344.2	144
TYMP	312	RIC3	232	SRSF5	144
ANO6	312	AC103974.1	232	CLTRN	144
DNALI1	312	RHBDL2	232	RAB21	144
CEMIP2	312	FMN2	232	GRIN2C	144
FNBP1	312	GRHL2	232	CENPBD1	144
RASSF3	312	LRIT3	232	C5orf24	144
MGAT4A	312	AC002553.2	232	ZNF286A	144
CBFA2T2	312	DNLZ	232	UBE2E3	144
ITGAM	312	MAP4K5	232	KLHL24	144
ZNRF1	312	LGALS2	232	WDR4	144
FAM78A	312	SLC27A3	232	ZNF507	144
PTPN22	312	TAF4B	232	EIF2S2	144
HSD11B1	312	PCID2	232	AC087741.1	144
CLIC4	312	IL15RA	232	LINC00865	144
NME5	312	C1QTNF12	232	PDHB	144
ATG4D	312	SMAGP	232	AP1M1	144
SFMBT2	312	MAMSTR	232	FAF2	144
FBXL8	312	TMEM88	232	IARS	144
GPR65	312	HELQ	232	PARPBP	144
LGALS9	312	SMC3	232	EIF4A2	144
TCTN2	312	FAM171A1	232	RPL29P19	143
NRAS	312	BX284668.4	232	MRTFA-AS1	143
ADAM23	312	PRCD	232	C4orf50	143
SMIM3	312	ERBIN	232	DHFRP1	143
AC009133.1	312	CLUHP3	232	AL121992.3	143
SMO	312	DDX55	232	ZDHHC19	143
RARRES2	312	MYL6B	232	AC006994.1	143
ZNF84	312	ATXN1L	232	ACSM2A	143
MNX1	312	GRAMD2B	232	IL21R-AS1	143
SNHG10	312	AL590999.1	232	AC008655.2	143
RNFT2	312	AGAP2	232	GK-AS1	143
C11orf49	312	HSPB9	232	AL109955.1	143
LRRC27	312	AL451165.2	232	AL731556.1	143
OLFML3	312	MAP3K2	232	GNL3LP1	143
CD14	312	MTERF4	232	KCNK9	143
AIF1	312	PEX14	232	AC011005.1	143
WWTR1	312	PCIF1	232	BX088651.4	143
CCDC69	312	MB21D2	232	AL158071.3	143
B4GALT1	312	TOMM34	232	PPEF1	143
DPT	312	SV2B	232	AC092384.1	143
PHLDB3	312	APLP1	232	AC103746.1	143
ZNF620	312	SRP19	232	AL096865.1	143
MFGE8	312	CLUAP1	232	AFF2	143
ENG	312	TANC1	232	PAH	143
ETS1	312	ZNF584	232	AC012073.1	143
AL355877.1	312	SP3	232	CYP2B7P	143
ZNF366	312	AP5Z1	232	ZBED9	143
PLEKHM2	312	C9orf3	232	YPEL4	143
AC022107.1	312	TSPAN2	232	CERNA1	143
STAB1	312	PLPP2	232	SLC1A2	143
NPDC1	312	PIGG	232	B3GALT2	143
FAM189B	312	R3HDM2	232	CLCNKB	143
MALINC1	312	TMCO3	232	PPARA	143
CCDC149	312	MTSS1L	232	PAQR3	143
CCDC30	312	TXNIP	232	KIFAP3	143
PPM1K	312	SNX33	232	RNF2	143
RAB42	312	MVB12B	232	AL731566.1	143
SMKR1	312	SPAG5	232	CCSAP	143
SASH3	312	SARNP	232	AKAP5	143
EBP	312	EML1	232	MGST1	143
UBA6-AS1	312	MCM5	232	ZBTB41	143
ARHGEF7-AS2	311	AP3M2	232	ZC2HC1A	143
AC138965.3	311	IREB2	232	NPC1	143
AL691403.2	311	IRF5	232	VSTM2L	143
SEPT7P9	311	AC133552.2	232	MRPS7	143
CPEB1-AS1	311	LINC01176	232	TBC1D10A	143
RNF223	311	SF3B4	232	SPTLC2	143
AC009955.3	311	EXOSC8	232	SERF1B	143
AP002360.2	311	CEP83	232	CFAP20	143
MT3	311	AC110285.1	231	ZNF236	143
AL158835.1	311	CLCN1	231	PDZD8	143
AP000704.1	311	KIAA0895LP1	231	HNRNPC	143
ITPR1-DT	311	KCNV2	231	ATAD5	143
AC107214.2	311	AL157762.1	231	SLC41A2	143
ADH1B	311	AC110373.1	231	CCDC15	143
CD80	311	LINC00607	231	AC004943.2	143
CCDC188	311	SULT1C2P1	231	CDK5R1	143
AL121929.2	311	AC005921.3	231	TXN2	143
FAM27E3	311	KLRC1	231	ANK3	143
SCIMP	311	AP000437.1	231	RBPMS2	143
DDC	311	AC092645.1	231	DUSP3	143
USH1C	311	AC064807.4	231	AC245060.6	143
TNFAIP8L3	311	LGI3	231	GPR160	143
LRRC32	311	AL138781.1	231	ZFP37	143
TMEM260	311	RERGL	231	PDE10A	143
POMT1	311	DDX50P1	231	MRPS27	143
LRRC75A	311	ADAM20P1	231	BRD3	143
AC015813.5	311	TSPAN32	231	ZPR1	143
AL390879.1	311	PPP1R14BP3	231	RBM8A	143
DBNDD2	311	PRTG	231	MAP10	143
HLA-DPB1	311	AC068831.1	231	RSL24D1	143
NRBP1	311	SIX4	231	ZSCAN20	143
TMEM44	311	MYOM2	231	SEC24A	143
SIRPA	311	HELZ2	231	RPS19	143
PDE4B	311	WASH4P	231	NFRKB	143
IMMP1L	311	PSKH1	231	GRWD1	143
EBF3	311	AC008764.8	231	RYBP	143
CLEC14A	311	ATP11B	231	FRY	143
TSTA3	311	BCL2L2-PABPN1	231	VMA21	143
PAXIP1-AS1	311	OS9	231	HYOU1	143
SLFN11	311	HDAC7	231	CNBP	143
RABL6	311	AC007318.1	231	SAE1	143
NME9	311	PRXL2B	231	AC138028.4	143
EIF3J-DT	311	A1BG-AS1	231	ZNF274	143
ACTA2	311	ARPC1B	231	LINC00674	143
SPR	311	ACTR1B	231	NXF1	143
AL513477.1	311	PJA2	231	FRS2	143
RBMS3	311	TES	231	ZNF234	143
NOXA1	311	FAM136A	231	EDEM3	143
AL163051.2	311	TUBE1	231	AP000577.1	142
AXIN1	311	C3orf38	231	CLCA1	142
HLA-DPA1	311	POLD4	231	FNDC1-IT1	142
SFRP4	311	AC012510.1	231	SLC17A1	142
IFT43	311	MOB2	231	AC104211.1	142
CDKN2AIPNL	311	CFD	231	BUD13P1	142
TLL1	311	SOX4	231	NEU4	142
TBC1D30	311	SSC5D	231	AC093525.10	142
ACVR2B-AS1	311	SNRPB	231	CREB3L3	142
CAVIN2	311	SNTA1	231	SMPD5	142
SLC25A10	311	PXN	231	SIGLEC15	142
NELFCD	311	GFI1	231	AC138392.1	142
MYO1F	311	NIPA1	231	AC027682.1	142
P2RY6	311	RNF4	231	UCA1	142
WDR13	311	ZSWIM4	231	AC109347.2	142
DBF4B	311	GALNT15	231	AC113191.1	142
NDUFB7	311	ARL13B	231	AC000403.1	142
SLC27A5	311	KIAA1522	231	ARG1	142
C1QA	311	SNAP47	231	KLF14	142
LINC01006	311	BACE1	231	ABCB4	142
SS18L1	311	AC132872.1	231	FANCB	142
BTN3A1	311	C19orf33	231	AC009812.3	142
SLIT2	311	HIST1H2BN	231	B3GALT5-AS1	142
AUH	311	AP002990.1	231	PSD2	142
CAVIN1	311	APOL1	231	RNF186	142
POM121C	311	ARHGEF3	231	PCDHGA9	142
HID1	311	SH2B1	231	AC092718.4	142
ACTR3B	311	RPL13P5	231	YY2	142
POMGNT1	311	UHRF1BP1L	231	EIF1B-AS1	142
PPP1R16A	311	LYPLA2	231	SRFBP1	142
KIF9	311	KRT8P12	231	IZUMO1	142
ATP6V0A1	311	ARAP2	231	AP002807.1	142
FHL3	311	PI4K2B	231	IFT52	142
ABI3BP	311	GFPT1	231	CCDC82	142
OSBPL2	311	AGTR1	231	CAPZA2	142
NID2	311	WSCD1	231	FAU	142
CALD1	311	SLC46A1	231	AC092368.3	142
CAMSAP3	311	CCNYL1	231	ADNP	142
HEG1	311	VPS13A	231	RPS15A	142
GPR155	311	SLC30A9	231	RNF138	142
CABP4	311	AL353743.1	231	B3GALT6	142
BIK	311	MYADM	231	ARFGEF2	142
CRLF3	311	LSM8	231	RFK	142
SETBP1	311	STK35	231	TMEM237	142
GPRIN1	311	EDN3	231	CCT7	142
MCRIP2	311	ZFP69B	231	ATF2	142
CYB561	311	HS1BP3	231	PTCH1	142
C20orf96	311	FAHD2CP	231	DST	142
IGFBP4	311	POLB	231	SLC30A6	142
PRELID2	311	MGRN1	231	NDUFB3	142
CD226	311	PRADC1	231	HHAT	142
AC004839.1	310	GSDMB	231	UMAD1	142
AC005020.2	310	PLA2G15	231	ZNF589	142
BX470102.1	310	TRIM6	231	NICN1	142
FAM86B2	310	LINC02388	230	AP002761.4	142
AC092354.2	310	SLC12A1	230	RFT1	142
SYS1-DBNDD2	310	LINC02188	230	KBTBD4	142
IRX5	310	SRSF9P1	230	PDPK1	142
EFCAB5	310	AL161719.1	230	CCS	142
AC034198.2	310	AL732292.2	230	CCNG2	142
ARHGEF26-AS1	310	AP000866.5	230	PAXIP1	142
AC010538.1	310	AC007285.1	230	RAB28	142
AC024575.1	310	EGFEM1P	230	GLS	142
AC097641.2	310	FOXI2	230	ARF3	142
AC124016.2	310	AC016747.4	230	GLB1L	142
SEZ6	310	DSCR9	230	TET1	142
AC011468.5	310	CTAGE3P	230	NPTX2	142
STAM-AS1	310	TMPRSS4	230	NR2C2	142
MATN3	310	FAM182A	230	SUB1	142
AL359878.1	310	GCSAML	230	GCC2	142
C21orf91	310	AC007224.2	230	RSRP1	142
ICA1	310	AC073534.1	230	NOL11	142
TONSL	310	AC010733.1	230	EIF4E3	142
AC074117.1	310	Z95114.3	230	ZFP36	142
AL024508.2	310	AL359532.1	230	PANX2	142
DGKE	310	AF230666.1	230	RLF	142
CD200	310	STAG3L1	230	SNRPG	142
BSCL2	310	VNN2	230	TKT	142
SLC48A1	310	C9orf152	230	CHN2	142
HSPA12B	310	TMCO1	230	LSS	142
LAIR1	310	TBX19	230	PAQR5	142
C3	310	ZNF622	230	BCAS3	142
EPCAM	310	ATP2A3	230	ZFYVE26	142
MZF1-AS1	310	RRP9	230	NDUFS4	142
MBNL1	310	PPP6R2	230	RINL	142
MANBAL	310	AL645728.1	230	SCN1A	141
WDFY4	310	ATP6V1D	230	AC011468.4	141
CISD3	310	HSD17B10	230	FCF1P7	141
PRKAR2B	310	PIP4K2C	230	ARPP21	141
NDUFC1	310	MRI1	230	AC112777.1	141
COL6A2	310	STMP1	230	HIST2H3D	141
ADCK5	310	SUDS3	230	RPS26P6	141
SIRT7	310	COPS3	230	SPRR1A	141
PLXND1	310	CYB5D2	230	AC063965.1	141
TMEM41B	310	ZNF256	230	AC010547.2	141
FTL	310	MYH11	230	AP000593.3	141
FCGR2A	310	FARSB	230	PWAR1	141
P4HA3	310	NUP50-DT	230	AL021920.2	141
CEP68	310	AC105285.1	230	AL021707.4	141
PLEKHA6	310	GPANK1	230	AC019181.1	141
KCTD20	310	COA4	230	SLC10A4	141
TTC8	310	WNK3	230	NAP1L6	141
STAP2	310	KIAA1614	230	AL139260.1	141
AC006277.1	310	RASL11A	230	KCNN1	141
CTSB	310	COX7B	230	AL138930.1	141
ARHGAP25	310	CASP8AP2	230	AC017076.1	141
LINC01140	310	ZNF747	230	SLC17A4	141
ZNF511	310	RPL36	230	PRSS45	141
VSTM4	310	TBC1D10B	230	OLA1P1	141
YOD1	310	AASS	230	AC004846.1	141
TMEM54	310	CCDC88A	230	TCN1	141
OLFML1	310	C15orf62	230	AC095055.1	141
VSIR	310	SETD1A	230	MYOT	141
COQ6	310	TGFB1I1	230	AC105020.6	141
AC008105.2	310	MRPL14	230	MRPS31P4	141
RTKN	310	RIPK4	230	FOXP1	141
C1orf162	310	NDUFA10	230	DGCR11	141
SURF2	310	ECT2	230	FBXO45	141
TMEM119	310	ZC3H12B	230	CCDC167	141
GOLGA7B	310	TMUB2	230	PPFIBP2	141
EBF1	310	C9orf85	230	GORASP2	141
MYO19	310	FAM210B	230	PRRT3-AS1	141
FMC1	310	YME1L1	230	ODF2	141
FAM107A	310	PQLC2	230	SLC39A13	141
PTOV1-AS1	310	ZNF704	230	NCR3LG1	141
PTGER3	310	TMEM94	230	SASS6	141
GPHN	310	PRPF8	230	SEC24B	141
PPIP5K1	310	SHANK2	230	SERF2	141
PTPN3	310	VDAC2	230	GTF3C2	141
MISP3	310	ANO1	230	RUFY2	141
PLSCR1	310	IL17RB	230	PDZD2	141
PRKAR2A-AS1	310	SLC16A3	230	GAS2L1	141
PLEKHO1	310	NUP50	230	CLN5	141
MAMDC2-AS1	310	ZKSCAN7	230	SLC38A5	141
MFAP4	310	MPC2	230	ATR	141
FIS1	310	RNF227	230	AFDN	141
NR2F6	310	TIMM22	230	MRPS22	141
TMEM238	310	AC005253.1	230	AC102945.2	141
AL603750.1	310	AC021739.5	229	PLEKHG4	141
TTC25	310	AC020911.1	229	NT5C2	141
RIN1	310	AL080312.2	229	GPBP1L1	141
FMO1	310	AC092964.1	229	IL13RA1	141
DIO2	310	AL391069.2	229	SALL4	141
AP1M2	310	AC008972.1	229	TBC1D12	141
DIS3L2	310	AC024361.3	229	LRRN1	141
MRPS26	310	AC008966.2	229	AC018638.2	141
RHOG	310	AC074183.2	229	CLTCL1	141
TAL1	310	LINC01529	229	ZNF512	141
SLAMF8	310	AFAP1-AS1	229	SCMH1	141
SELP	310	SERPINB5	229	HOMER2	141
MACROD1	310	AC009237.15	229	ZBTB6	141
AL589765.7	309	AC090948.3	229	KMT2C	141
AC091544.5	309	TMEM171	229	CD164	141
SH3PXD2A-AS1	309	MYBPC2	229	SMG9	141
AC092119.3	309	AC241585.2	229	ST6GALNAC4	141
AC110774.1	309	TCEAL5	229	RAD23B	141
AC025162.2	309	BX284668.2	229	LTBP3	141
AL138966.2	309	AC008429.1	229	ARAP3	141
MIPEPP3	309	CYP4F35P	229	HSD17B11	141
CRTAM	309	INAVA	229	CDK2AP1	141
DPY19L2P1	309	SULT4A1	229	TOP1	141
KCNA3	309	AL359715.1	229	CELSR2	141
AC090559.1	309	XYLT2	229	SLC22A4	141
TXLNB	309	ZCCHC8	229	ACOX1	141
AC010913.1	309	RPAP1	229	AC131953.1	140
RNF183	309	PPP2R3C	229	AC069200.1	140
IQGAP3	309	AC116407.1	229	MTND4P15	140
STPG3-AS1	309	USP34	229	BRS3	140
CACNA1B	309	ZSCAN16	229	RN7SL809P	140
ART4	309	GRHL1	229	C8A	140
AC060766.7	309	METAP1D	229	AC006557.1	140
FOXD2-AS1	309	B4GALNT4	229	OCM	140
MPLKIP	309	ATG16L1	229	AC012414.5	140
DACT1	309	SUSD5	229	MTNR1A	140
LRP1	309	ERAP1	229	AC008759.2	140
DCLK1	309	AC013394.1	229	AC009704.2	140
HLA-F	309	N6AMT1	229	AC087203.3	140
LRRC14	309	GZF1	229	AC136475.7	140
CAMK1D	309	ABHD17A	229	AC092999.1	140
MVK	309	RHOBTB1	229	FAM225B	140
FCHSD2	309	AC009237.14	229	AC092745.2	140
RAMP2	309	C19orf48	229	AC015802.5	140
NSUN7	309	AC092747.4	229	LINC01132	140
AP3D1	309	ROCK1P1	229	AL731577.2	140
ARID5B	309	DOCK5	229	ATP5PDP4	140
RGL3	309	ACSF3	229	CA3-AS1	140
STX1A	309	ABCC10	229	TRPA1	140
TLE6	309	FAM50A	229	RPL17P36	140
AC006001.3	309	MTCP1	229	EPHX3	140
LXN	309	TMEM8A	229	NUTM2A	140
NCF4	309	DGKA	229	FTH1P23	140
PACRG	309	RUBCN	229	PCDHB19P	140
QTRT1	309	SAMD4A	229	AC245100.2	140
DCP1B	309	MXRA7	229	CYP19A1	140
MOCS1	309	AC020978.7	229	C6orf222	140
RHPN1	309	PRR15L	229	KLHDC7A	140
AP1S1	309	TEFM	229	SFRP5	140
ETV4	309	TRMT9B	229	CCL28	140
GIMAP2	309	DTYMK	229	KCNJ16	140
LY6H	309	C2orf16	229	ZNF286B	140
FGF7	309	VPS13C	229	RYR3	140
IFT22	309	DHODH	229	TK2	140
TMEM225B	309	CEBPZOS	229	EIF4ENIF1	140
LINC00957	309	SNHG6	229	ZNF766	140
PIK3CD	309	EAF2	229	LIG4	140
EVI2B	309	PPM1A	229	VPS13D	140
BRD8	309	CLIP2	229	POLN	140
CILP	309	AGAP6	229	COPB2	140
SERPINE1	309	KRAS	229	ATXN2L	140
CFAP36	309	STT3B	229	SPOPL	140
PEX7	309	SUMF1	229	SLC28A3	140
FAM110D	309	LINC01534	229	AL139384.2	140
CSF1	309	FXN	229	KMT2A	140
AC010503.4	309	SNRPN	229	RPL12	140
CYFIP2	309	MMACHC	229	CERS6	140
AC009403.1	309	IQGAP2	229	PCDHB12	140
GPR183	309	NAP1L3	229	COMMD10	140
U47924.2	309	LINC01137	229	KLHL7	140
GIMAP5	309	CDKN2D	229	ZNF776	140
APTR	309	ELMOD2	229	NSUN3	140
TMX3	309	FAM86DP	229	PLEKHA8P1	140
SHROOM4	309	PCM1	229	CNKSR3	140
SCN4B	309	AC023355.1	229	TYMS	140
MIR4453HG	309	ANP32E	229	2021-03-02	140
NID1	309	FARP2	229	CASC4	140
WHRN	309	NUAK2	229	AMER1	140
IL16	309	QRSL1	229	APEX1	140
EMC9	309	CARS-AS1	228	ATP8B3	140
TBX6	309	AC005387.1	228	ECD	140
AL023284.4	309	ACTG1P15	228	EIF3J	140
STXBP2	309	FCRL2	228	VBP1	140
GFOD2	309	AC119396.1	228	TMED7	140
RASGRP4	309	AL078590.3	228	CMYA5	140
HR	309	GTF2IP14	228	LRRC8B	140
BOC	309	AC010642.1	228	C14orf119	140
COX16	309	CHRNA1	228	AC034236.1	140
SMIM6	309	MTDHP1	228	EEF1D	140
IFI44	309	CXCR2P1	228	USP53	140
ASPN	309	PRELID1P4	228	FAM151B	140
DCST2	309	RPL31P52	228	C2orf92	140
DLG3	309	LINC00323	228	PPP1R10	140
AC012213.2	308	Z98884.1	228	GLB1	140
RPS27P25	308	AC104667.1	228	RGS3	140
AC096677.1	308	DCDC2B	228	RPS27A	140
GRM1	308	AL592166.1	228	CEP170P1	139
SLC45A2	308	AP006545.2	228	AC239798.4	139
AC022306.3	308	AL355312.3	228	RTL3	139
DPY19L2P4	308	ATP5F1EP2	228	SUCLG2P2	139
AC015961.1	308	SH3GL1P2	228	LINC02268	139
AC133528.1	308	TTBK1	228	PLCE1-AS1	139
AC083880.1	308	CECR7	228	AL596220.1	139
AL022069.2	308	SPATA17	228	FSD1	139
AC027601.5	308	AP000346.2	228	AANAT	139
SLC7A4	308	LRRC4C	228	FAM72B	139
KRTAP5-1	308	AC005498.3	228	FGFBP1	139
AC022413.1	308	FOXQ1	228	LINC00920	139
KLRG1	308	CDK3	228	RANBP3L	139
GRID2IP	308	ZNF487	228	SULT1B1	139
DEPDC4	308	TUBA1C	228	AL590004.3	139
PERM1	308	CHMP1A	228	LINC02256	139
SPATA2	308	EGFL8	228	FGL1	139
FCGR2B	308	DYNLL2	228	TTR	139
GLT8D2	308	SNX15	228	ZNF192P1	139
LDHB	308	CDC37	228	AL645608.7	139
STX11	308	NTSR1	228	AC016734.1	139
AC104083.1	308	LTF	228	DSTNP1	139
IFT27	308	AL035461.2	228	SLC5A1	139
WAS	308	AL669831.5	228	KIF19	139
ENC1	308	DHCR7	228	SLC6A1	139
PRKD3	308	APBA1	228	NOP16	139
ACSS3	308	NUDCD3	228	VAC14	139
MCM6	308	ZNF76	228	AP000766.1	139
SPATA25	308	AK4	228	ACSM1	139
SMOC1	308	BABAM1	228	BRIP1	139
AC008124.1	308	CCDC84	228	GEMIN5	139
ROMO1	308	STX6	228	KIAA1211	139
SIL1	308	MGAT5	228	SCN1B	139
AC008393.1	308	PATL1	228	MYL6	139
TP53I13	308	ANKRD50	228	DTNBP1	139
HECA	308	DARS-AS1	228	SERTAD1	139
NLRP3	308	MYO1B	228	USP39	139
BORCS8	308	TSR2	228	MAP2K6	139
HEXIM2	308	RINT1	228	HEATR5A	139
ITGAV	308	RSBN1L	228	RBM3	139
ADAMTS1	308	NDUFAB1	228	CD82	139
MGAT1	308	NDUFA6-DT	228	MBD4	139
AL596202.1	308	G3BP1	228	PCDHB13	139
PCGF1	308	TCTEX1D2	228	SLC34A2	139
WDR31	308	NHLRC1	228	ATP6V0D1	139
SHC2	308	FBRS	228	LINC01772	139
2021-09-07	308	PDCD7	228	WIPF3	139
PIK3R6	308	DDX20	228	WDR48	139
BX537318.1	308	ADCY7	228	PRR14L	139
DXO	308	BAHCC1	228	AC096887.2	139
PRICKLE2	308	AL671277.2	228	CD9	139
RASA4CP	308	CHCHD1	228	MME	139
LSR	308	CDC42EP3	228	XPO1	139
MRPL57	308	USP25	228	PDS5B	139
BSG	308	NUCB1	228	PDLIM2	139
TMEM134	308	IGFBP2	228	SRP68	139
BLOC1S6	308	FTH1	228	IDE	139
SERPINH1	308	ABCC6P2	228	SLC35B2	139
DAGLA	308	ABI1	228	OXER1	139
MALT1	308	ARHGAP10	228	DLD	139
POLR2I	308	SLC5A2	228	CCND3	139
PLIN2	308	RPL6	228	PHF20L1	139
MDGA1	308	ZNF433	228	NEU1	139
GRTP1	308	TMOD2	228	KTI12	139
ERP29	308	AADAT	228	RPL7	139
VDAC1	308	SLC36A4	228	NOP9	139
MSRB3	308	ST6GALNAC3	228	SS18	139
AC108860.2	308	BRIX1	228	RASGEF1B	139
LINC01638	307	HIST2H2BF	228	MTBP	139
AC104187.1	307	CNDP2	228	IKZF5	139
AL353743.3	307	PACERR	227	NDUFA4	139
AC004039.1	307	AC092720.1	227	YY1	139
AC114488.1	307	LINC01143	227	THG1L	139
WT1	307	AL139011.2	227	FLRT3	139
AC012464.3	307	EN1	227	CRBN	139
AC025682.1	307	ABCB5	227	NDUFS5	139
AC040169.1	307	CASC18	227	TMEM35B	139
LINC01814	307	AC019294.2	227	TRIM8	139
TAGAP	307	AL607028.1	227	ARL2BP	139
C1orf210	307	THRSP	227	KAZN	139
AC009065.8	307	GALNTL6	227	CEP290	139
SPI1	307	LINC02185	227	SLC25A15	139
WDR90	307	MYADML2	227	ZCWPW1	139
SLC36A1	307	AC008957.3	227	COQ2	139
CRTAP	307	AC239800.2	227	ZBED4	139
IFITM1	307	TNNT1	227	TAPBP	139
SUOX	307	CEP55	227	CHMP3	139
COX11	307	ELFN2	227	LNCSRLR	138
LETMD1	307	AL391650.1	227	AL512785.2	138
GGT5	307	AP000941.1	227	AL031283.3	138
FOXO1	307	AC092123.1	227	LIX1	138
SAXO2	307	AC019080.5	227	MYL12BP1	138
CKMT1A	307	ANLN	227	AL132656.3	138
FAAH	307	AC254562.3	227	AL355312.1	138
ZNF267	307	AC107021.2	227	AC004160.1	138
CDS1	307	LRRTM2	227	FAM66A	138
EVC2	307	ADGRG5	227	PTCHD1	138
THRB-AS1	307	PCBP3	227	DPP10-AS1	138
EPB41L3	307	SLC7A11	227	DUOXA2	138
BICD2	307	APOM	227	SFTPD-AS1	138
CKMT1B	307	MRPS36	227	AC137932.1	138
UBE2M	307	EP300	227	ADAM20	138
TSTD1	307	FBXL16	227	IGLON5	138
ELN-AS1	307	HES1	227	AL445686.2	138
ADD2	307	RPS28	227	DHRS9	138
C2CD2L	307	B4GALT6	227	SDK2	138
CSPG4P10	307	SNU13	227	GP6	138
PPP1R16B	307	PIGM	227	KCNG3	138
AC010186.2	307	GLRX	227	FAM209B	138
TEAD2	307	NUTM2D	227	AJ003147.3	138
RASL12	307	ATP6V0C	227	PHC1P1	138
SNAI1	307	TTC7A	227	CYP4F11	138
MED25	307	AC007292.2	227	PCYT1B	138
STON1	307	PTPN6	227	VSNL1	138
UCKL1	307	FAM66C	227	ATP6V0E1	138
RHBDL1	307	DNAH5	227	ZCCHC17	138
TRIM21	307	PGM5	227	ZDHHC6	138
CLEC1A	307	HIBCH	227	SRXN1	138
PDE1B	307	C1orf198	227	KLF4	138
AL357060.1	307	PALB2	227	APP	138
SEC61A2	307	POM121	227	ZNF813	138
AOX1	307	SLC8B1	227	SERTAD3	138
ETV2	307	TMEM209	227	DEF8	138
MYCBP2	307	DNAJC7	227	CCDC47	138
AC079414.3	307	ARHGAP12	227	PPP4R3B	138
MAP3K9	307	PRIMPOL	227	PSMD1	138
LINC02210	307	STYXL1	227	AC069282.1	138
AL358472.2	307	AP4B1	227	GNPNAT1	138
CLEC7A	307	OTUD3	227	ZBTB17	138
USP27X	307	USP20	227	DNAJC14	138
TYROBP	307	RNF180	227	CX3CL1	138
PDGFRA	307	KPNA3	227	KCNQ1	138
HSD11B1L	307	C7orf43	227	AC005005.3	138
ECI1	307	POT1	227	COQ10B	138
C6orf62	307	GMDS	227	PAFAH2	138
WDR34	307	FOXK1	227	RAB10	138
INF2	307	RIPOR3	227	INO80D	138
REV3L	307	MUC3A	227	PARN	138
MGP	307	GAREM1	227	BX679664.3	138
TLCD1	307	PPP2R1A	227	CEP162	138
VLDLR-AS1	307	MPI	227	LRRC59	138
ABCA2	307	PLLP	227	TMEM60	138
MAP7D3	307	LAMA5	227	MAD2L2	138
ANKRD44	307	AC232271.1	227	STRBP	138
CD2	307	UNC5B	227	SETD3	138
METRN	307	HARS	227	C5orf15	138
FBRSL1	307	HACD3	227	ZBTB18	138
AOC3	307	PCDHGA1	227	AGPAT3	138
SPINT1	307	ETHE1	227	ERC1	138
ALOX12-AS1	307	EFNA4	227	TAF5	138
AP005019.1	306	TRAPPC6A	227	NBPF1	138
2021-03-11	306	CMC2	227	SPTLC1	138
AL031651.2	306	DYRK4	227	GEMIN4	138
AC004923.1	306	C9orf50	226	BDP1	138
AL022476.1	306	AC036214.1	226	GNL1	138
LIPJ	306	LINC01754	226	HTT	138
AL161729.4	306	AC097376.1	226	STXBP6	138
STPG3	306	AC004066.2	226	ZNF485	138
DNM1P51	306	PAX5	226	WDPCP	138
AL132639.2	306	AC114284.1	226	KDM4D	138
AC015912.3	306	PROK2	226	MEIS2	138
AC018755.3	306	GRAPL	226	SLC25A20	138
DESI2	306	ATXN2-AS	226	STOML2	138
DPYSL3	306	OIT3	226	ADCK2	138
ULK1	306	RAB6C-AS1	226	TMEM86A	138
ACVR2B	306	AC112184.1	226	PRKRA	138
MAFG-DT	306	AC010525.1	226	CKAP5	138
SLC25A25-AS1	306	AC131235.3	226	CDH2	138
COQ7	306	AC092159.2	226	AP001992.1	138
WWC3	306	UTS2B	226	PHC1	138
FGR	306	AL118558.1	226	PJVK	138
GKAP1	306	SLC25A41	226	HNRNPU	138
GAL3ST4	306	HAPLN2	226	SLC12A2	138
SOWAHA	306	AL008582.1	226	PINLYP	138
ZNF213-AS1	306	AC004854.2	226	RALBP1	138
LINC00482	306	AL117344.1	226	MYORG	138
SH3BP5	306	AL390208.1	226	APPL2	138
ADARB1	306	RGS22	226	NMUR1	138
AL133338.1	306	MB	226	ZNF654	138
CD163	306	Z97633.1	226	SGK3	138
RNF144A	306	ITGB6	226	CENPL	138
MSI1	306	AC002128.1	226	AC106779.1	137
IFNGR1	306	MT1A	226	AC104134.1	137
COL6A1	306	KIAA1324	226	AC027228.3	137
TAP2	306	SMAD6	226	HUS1B	137
FBXL6	306	ANK1	226	AC080100.1	137
ZEB1	306	CENPB	226	AL078459.1	137
KIAA1586	306	EFHD1	226	UBE2MP1	137
TRAPPC9	306	AL512306.2	226	AL049650.1	137
VAMP7	306	FARSA	226	P2RY4	137
BTBD3	306	RBPMS	226	AC239859.6	137
FMNL1	306	AL118506.1	226	AC002400.1	137
LCP1	306	LMO3	226	RPS10-NUDT3	137
PARVG	306	BICRAL	226	PDE6A	137
RAC1	306	NAGPA	226	ARPC3P1	137
PSMB8	306	KRT23	226	HS3ST3A1	137
KLC4	306	FBXO9	226	AC022400.3	137
LINC00511	306	LAS1L	226	LINC01135	137
LIPA	306	LOXL2	226	TSHR	137
IFT172	306	NUMBL	226	SYNJ2BP-COX16	137
C17orf97	306	LAD1	226	AL138995.1	137
BHMT2	306	PRRC2C	226	AC135506.1	137
LIPE-AS1	306	EPHA2	226	AS3MT	137
ENTPD6	306	NIPSNAP3B	226	AL133373.2	137
TGFBR2	306	TMEM178B	226	GCG	137
CYTIP	306	LIPH	226	RPL7AP11	137
ANK2	306	SEC61G	226	ZNF732	137
SEPT7P2	306	SNAI3	226	AC020659.1	137
APOLD1	306	CRYGS	226	AC092802.2	137
C8orf82	306	LINC00909	226	KRT5	137
TIMM17B	306	SRD5A1	226	HPN	137
BTN3A3	306	SEC31B	226	LAMB4	137
SORCS2	306	AK8	226	AC009318.2	137
PPP1R3E	306	DCTN4	226	ACOX2	137
KAT2B	306	TCEAL1	226	TRNT1	137
RUSC1-AS1	306	SCRG1	226	RAB3GAP1	137
PLEKHH1	306	CDC27	226	NSUN2	137
URB1-AS1	306	NUDT9	226	DCTPP1	137
NDUFB11	306	AC004492.1	226	PTRH2	137
SPEF2	306	ROBO3	226	TMPPE	137
RNF130	306	PLCD3	226	WHAMMP2	137
PIGH	306	CACNA1D	226	NCBP2	137
TAGLN	306	MRPS12	226	BCL3	137
OAF	306	ZNF182	226	PDE4DIP	137
RRAGC	306	LUC7L	226	GORAB	137
ADAP2	306	SPAG1	226	ADAT2	137
UQCRQ	306	MCM9	226	MOV10	137
ANTXR1	306	CEBPB-AS1	226	SNX27	137
VPS53	306	APOL2	226	MDM4	137
ARHGAP15	306	PIEZO1	226	XPNPEP1	137
KIAA1958	306	GATB	226	FNIP2	137
PLEKHA3P1	305	SLC45A3	226	PSMD13	137
AL512652.2	305	ETNPPL	225	ZNF571	137
AC083829.1	305	AL078587.1	225	PLEKHA8	137
AC012555.1	305	AC017002.3	225	FAM78B	137
AC022706.1	305	AC112487.1	225	RPS2P46	137
SHISA7	305	AC022211.1	225	EPHB3	137
AP001412.1	305	LINC01014	225	GPATCH2L	137
P2RY12	305	AC073410.1	225	ZNF215	137
AC093620.1	305	IBA57-DT	225	DLK2	137
AL353588.1	305	ZBTB45P1	225	MAN2C1	137
AL356512.1	305	GPR55	225	SLC13A4	137
CD300LF	305	AC092757.3	225	NF1	137
AC068620.2	305	CNTD2	225	MIER3	137
SIGLEC7	305	AC104446.1	225	ARHGEF11	137
GAPT	305	MTND5P11	225	2021-03-05	137
AC006077.2	305	LINC00562	225	CLP1	137
PDCD1LG2	305	SOX2-OT	225	FAM76B	137
PLA2G4F	305	AC022400.1	225	PANK3	137
EIF3EP1	305	AC211433.1	225	RRAS2	137
CCDC13-AS1	305	DPH6-DT	225	TPCN2	137
COMP	305	SLC12A3	225	ARIH1	137
AL365361.1	305	AC126118.1	225	POP4	137
STXBP5-AS1	305	CHRM3-AS2	225	GUCD1	137
TLR6	305	CCKBR	225	POLR3K	137
SPPL2B	305	ST8SIA3	225	GOLM1	137
P2RY8	305	AL080317.2	225	RASL10A	137
MED16	305	RMST	225	SYNGAP1	137
SLC35A2	305	NKX3-2	225	EID2	137
ADPGK	305	LINC00884	225	ZNF503-AS1	137
CD302	305	NHLRC4	225	KPNB1	137
KCTD13	305	VIP	225	MDM1	137
SNHG7	305	AC091167.2	225	PRRC1	137
MST1	305	MZT1	225	AC068700.1	136
ZFP41	305	RNF112	225	NKAIN4	136
RXYLT1	305	PTPN14	225	AC023421.1	136
BBC3	305	SMYD4	225	AL355336.1	136
IL4I1	305	FAR1	225	CALML3-AS1	136
CACNB3	305	CXCL2	225	RN7SL417P	136
BCKDHA	305	PSMD3	225	AC025031.5	136
PPP2R3B	305	HRC	225	SLC24A2	136
FRMD4A	305	QRICH2	225	AP000238.1	136
PAK2	305	CBFB	225	AC011477.4	136
UBOX5	305	ZHX3	225	AC004241.2	136
FAM102B	305	CPPED1	225	AC130689.1	136
PPP1R35	305	ELMO2	225	ISY1-RAB43	136
AC072061.1	305	FBXL17	225	AC025280.2	136
ZNF106	305	LRRC40	225	FAR2P1	136
LAT2	305	ZNF418	225	MSANTD3-TMEFF1	136
HIP1	305	SPATA6	225	RPS3AP47	136
FILIP1	305	AGO3	225	AC022509.3	136
GIT2	305	LAMB3	225	AC138393.3	136
RFTN2	305	WDR62	225	AL049629.1	136
PDGFRL	305	P2RX1	225	REG1B	136
RAPGEFL1	305	ZNF428	225	SYT6	136
ARSB	305	RHPN2	225	CCDC85A	136
ZNF354C	305	SMIM24	225	AC023043.1	136
SLC43A3	305	ZNF226	225	NR0B2	136
IRF6	305	KIAA0319	225	AC027237.3	136
CPXM2	305	KANK3	225	FRMPD3	136
FAM13C	305	C4A	225	SNX29P2	136
COX6A1	305	ZNF462	225	IGFN1	136
AL022322.1	305	MAPK1	225	LINC01619	136
SPN	305	PCNT	225	RPS6KB1	136
PRPF6	305	SUCO	225	FTH1P7	136
ESR1	305	PDE9A	225	ZFHX3	136
MESP1	305	SHROOM3	225	BTF3L4	136
LPAR6	305	RNF150	225	FANCG	136
ADAMTS4	305	ADAMTS7	225	CEP152	136
MYH9	305	WTIP	225	GPD1L	136
CD300A	305	IGF2BP2	225	C9orf66	136
NUDT14	305	ST20	225	GXYLT1	136
AC017100.1	305	CHST10	225	SWT1	136
RAMP3	305	RPN1	225	AL390195.2	136
UQCC2	305	DIS3L	225	AMDHD2	136
MAGI2-AS3	305	GLOD4	225	PDHA1	136
YTHDF3-AS1	305	UNC13D	225	NAV1	136
CARD10	305	PYROXD1	225	CENPC	136
APOBR	305	SKAP2	225	HNRNPUL1	136
C1QC	305	TPM3	225	HSPA1A	136
GRK3	305	MAGED2	225	RAB18	136
CNOT3	305	SEC16A	225	PTAR1	136
LIX1L	305	RBP1	225	SHF	136
HEATR4	305	AC138356.2	225	QTRT2	136
CMAHP	305	AL021707.6	225	TAF1B	136
METTL2B	305	COL9A2	225	ARGLU1	136
CYTH2	305	AC078909.1	224	SEC23IP	136
STARD10	305	AL807752.5	224	IL22RA1	136
PTGS1	305	KRT8P43	224	RABL3	136
MYLIP	305	AC139495.1	224	OSGIN2	136
CARD8-AS1	305	AC092135.3	224	VPS4B	136
CEP164	305	AL162430.1	224	USP6	136
ACTR2	305	AL513366.1	224	PPIAP53	136
TTC28-AS1	305	AC006504.3	224	HMGN1	136
MIEF2	305	AC012173.1	224	SETMAR	136
LDLRAD1	304	AC126474.1	224	SCN9A	136
FAM71F1	304	LEF1-AS1	224	TNRC6B	136
AC007448.3	304	AC080013.5	224	NOMO2	136
LRRD1	304	C9orf131	224	PKIB	136
SH3GL3	304	AC138649.2	224	GGH	136
DCST1	304	TAS2R10	224	MAPKBP1	136
ABCD2	304	AC093908.1	224	TNFRSF25	136
TRBV6-5	304	AL161658.1	224	AP001029.2	136
AC093890.1	304	KCNK15-AS1	224	C1orf52	136
AL354892.2	304	FAM47E-STBD1	224	WIPI1	136
AC087289.3	304	AC026748.1	224	AC127496.7	136
AC106886.2	304	GNAS-AS1	224	DCDC2	136
AC083964.2	304	CCDC170	224	KIF13A	136
DSCAM	304	RPLP0P2	224	PLCB1	136
AC005034.4	304	AC022034.1	224	ZFYVE1	136
AC010359.1	304	AL109811.1	224	SLC39A14	136
AC145207.9	304	EFHC2	224	PRSS30P	136
PROZ	304	AC005519.1	224	ITM2B	136
LY86	304	AL031728.1	224	KCNE3	136
AL031963.3	304	AC092953.2	224	METTL1	136
TNFAIP8L2	304	LMCD1-AS1	224	TMEM251	136
SLC25A5P1	304	RAB5C	224	KIAA0586	136
AC145285.6	304	DNAJC28	224	GNAQ	136
SIRPB2	304	MIDN	224	RPL12P42	135
AC093249.6	304	NFKBIE	224	AP000781.1	135
MIR100HG	304	UCHL1	224	AC005696.3	135
MCF2L-AS1	304	ENTPD7	224	AC005840.1	135
MINCR	304	PDE6B	224	AC131025.1	135
DNM3OS	304	BLNK	224	SLC6A3	135
TBC1D9	304	TXLNA	224	AC090587.2	135
CEP170B	304	MRPL51	224	LINC01752	135
CCDC71L	304	FAM171B	224	AC008080.1	135
COPZ2	304	GIPC3	224	AC012085.1	135
AP1B1	304	DTNA	224	AC009107.2	135
RABGGTA	304	SRM	224	GPA33	135
UGCG	304	JKAMP	224	GSDMC	135
BUD23	304	THAP5	224	ZNF259P1	135
ACAP3	304	ZFP2	224	AL137026.1	135
DPH7	304	CAMK2G	224	AL662899.2	135
CLDN7	304	NUDT2	224	AL358334.2	135
SPINT1-AS1	304	DIMT1	224	AC084880.1	135
DYSF	304	B3GNT5	224	FAM72A	135
C17orf113	304	WDR92	224	BZW1P2	135
PANO1	304	GNAI3	224	LINC01235	135
POLR2J	304	SHTN1	224	CHRM5	135
GSTO2	304	FBXO30	224	SCUBE3	135
CUTA	304	UBAC2-AS1	224	CLDN16	135
SPACA9	304	IMPA2	224	AC140134.1	135
FES	304	OCLN	224	AP003774.1	135
AC139887.2	304	MSTO2P	224	PDE1C	135
IL18	304	OR7E7P	224	ADNP2	135
CEP72	304	SDC4	224	LINC02019	135
SPATA6L	304	PLBD2	224	RAB11FIP1	135
TMEM141	304	AC004241.1	224	KPNA6	135
OSCAR	304	TRIM16	224	IVNS1ABP	135
H1F0	304	ZMYM2	224	ERC2	135
STAG3L5P-PVRIG2P-PILRB	304	TMEM45A	224	PTER	135
RNF122	304	PACSIN1	224	SART1	135
YAE1	304	PTK2	224	SMARCB1	135
ROBO4	304	FAM98A	224	PYROXD2	135
KCNN2	304	S100A11	224	RING1	135
STAT5B	304	BMX	224	CASP7	135
ITGA5	304	AC012615.6	224	XPR1	135
PALD1	304	NABP2	224	HMGB1P6	135
FECH	304	KCTD6	224	TPM3P9	135
NLK	304	UCK2	224	SYT12	135
MBOAT2	304	ZNF592	224	MED29	135
APOL4	304	GJC1	224	HOMER1	135
CYLD	304	UROS	224	PDSS2	135
EIF3L	304	BRI3BP	224	DUXAP8	135
TLR1	304	SCGB2B2	224	FAM167B	135
TBCEL	304	ESS2	224	LRP10	135
GINM1	304	FGD6	224	HOGA1	135
PPIC	304	AL662844.4	224	NRARP	135
EXD3	304	COIL	224	CXCL17	135
AKAP1	304	UBXN10	224	UBAC2	135
IRF8	304	BCL2L1	224	PABPC1	135
AP001469.3	304	AC068768.1	223	KIF5B	135
AP001528.3	304	NPM1P32	223	GCLM	135
ARHGDIB	304	AC008808.2	223	ATP7A	135
LYVE1	304	AC009093.3	223	SERPINA5	135
VASH2	304	AC008764.4	223	MAP2K3	135
ZBTB7A	304	AC141586.4	223	DDX17	135
MORN2	304	AC090527.3	223	MACO1	135
ACSS2	304	PRMT8	223	PSMC5	135
CYP3A5	304	GOLGA8IP	223	ENPP4	135
PRPF40B	304	IL5RA	223	ECI2	135
JTB	304	ZNF887P	223	RHBDD1	135
AC027644.3	304	RPSAP52	223	ATP1A1	135
TPRN	304	GHET1	223	ZNF519	135
SCN7A	304	AL445423.1	223	COBLL1	135
BHLHE22	304	ALOX15B	223	KMT2D	135
SLC16A11	304	AC140479.2	223	GTF2E2	135
MAPK3	304	TRIM73	223	RAD51B	135
F12	304	AC069503.2	223	NSMCE2	135
GOLGA2P5	304	SCHIP1	223	TATDN2	135
SNX29	304	CRIP3	223	PUM1	135
CFLAR	304	TMEM154	223	TNFRSF10D	135
AEBP1	304	KLHL41	223	RBM20	135
RASSF8	304	ZNF781	223	ZNF623	135
ABHD14A	304	P2RY2	223	H3F3A	135
SLC12A5-AS1	303	TLL2	223	CD24	135
CROCC2	303	DCAF7	223	SLC30A5	135
PACRG-AS1	303	CBARP	223	HEPACAM	134
POTEI	303	CTCF	223	AC008481.1	134
AC010547.4	303	ANXA2P2	223	AC130352.1	134
AC004477.3	303	PTCH2	223	RN7SL23P	134
CFAP52	303	STEAP1	223	FGF10-AS1	134
PCDHA1	303	SEC11C	223	AP001527.2	134
AC124319.4	303	BHLHB9	223	PKD2L2	134
AP000229.1	303	CLDN5	223	DGKI	134
WFDC3	303	LRRC49	223	KCTD8	134
TIGIT	303	SAMD12	223	AC005632.2	134
TDO2	303	OSGEP	223	PRSS21	134
LINC01843	303	TMOD3	223	LINC00839	134
OTX1	303	PTPRM	223	CACNA1G	134
AC046185.3	303	NEIL1	223	WNT10B	134
LINC01978	303	HMG20A	223	IMPG2	134
DDN-AS1	303	ST3GAL5	223	AC020907.4	134
TUBA8	303	VRK2	223	ACKR4	134
AC137767.1	303	ZNF454	223	ZNF425	134
SIGLEC10	303	ENPP2	223	ERV3-1	134
LSM4	303	MSMO1	223	CPD	134
RARRES1	303	HDAC9	223	JMJD7-PLA2G4B	134
TP53INP1	303	ACADS	223	CHAF1B	134
ADAMTS12	303	DTX3L	223	SMIM20	134
FIBIN	303	TMEM38B	223	PHF7	134
ALG5	303	AL109918.1	223	ZNF100	134
AC087741.3	303	PHF11	223	RBKS	134
DDA1	303	C7orf26	223	CENPJ	134
[truncated: 5,629 more rows]
