# Supplementary material for: Screening and Prognostic Analysis of Immune-Related Genes in Pancreatic Cancer
Source: Front Genet. 2021 Oct 19;12:721419. doi: 10.3389/fgene.2021.721419 (PMC8560963; doi:10.3389/fgene.2021.721419)
Supplement: Supplementary file 1 [file DataSheet1.zip › Supplementary Tables/Table S5.xlsx]

## Sheet: Table S5
Table S5 clustering of immune gene subtypes
ImmuneGene	Gene subtype	ImmuneGene	Gene subtype
CD1C	GS1	BIRC5	GS2
CD1D	GS1	OAS1	GS2
CD1E	GS1	TNFSF4	GS2
CD4	GS1	SERPINA3	GS2
CD8B	GS1	FAM19A5	GS2
CTSS	GS1	PPARG	GS2
HLA-DOA	GS1	VDR	GS2
HLA-DOB	GS1	OLR1	GS2
HLA-DQA1	GS1	CARD11	GS2
HLA-DQA2	GS1	BCL10	GS2
HLA-DQB1	GS1	IKBKG	GS2
HLA-DRA	GS1	PIK3R2	GS2
HLA-DRB1	GS1	SEMA7A	GS2
HLA-DRB5	GS1	CCRL2	GS2
LTA	GS1	EDNRA	GS2
PROCR	GS1	PLAUR	GS2
CD209	GS1	AREG	GS2
ERAP2	GS1	BMP4	GS2
REG3G	GS1	BMP7	GS2
CXCL10	GS1	CCK	GS2
CXCL9	GS1	CD70	GS2
CXCL13	GS1	CGB7	GS2
XCL1	GS1	CLEC11A	GS2
CCL13	GS1	CMTM1	GS2
CCL8	GS1	CMTM3	GS2
LCN6	GS1	DKK1	GS2
PENK	GS1	EREG	GS2
COLEC12	GS1	FAM3D	GS2
LCN10	GS1	FGF11	GS2
TLR4	GS1	FGF20	GS2
CETP	GS1	GRP	GS2
PI15	GS1	HBEGF	GS2
CYBB	GS1	IL11	GS2
IDO1	GS1	IL1RN	GS2
SOCS1	GS1	IL23A	GS2
CHIT1	GS1	IL7	GS2
TLR7	GS1	INHBA	GS2
F2R	GS1	INHBB	GS2
CCL5	GS1	INSL3	GS2
TLR8	GS1	KITLG	GS2
FGF2	GS1	LHB	GS2
MSR1	GS1	LIF	GS2
KLRK1	GS1	MIA	GS2
IL7R	GS1	NRG3	GS2
APOBEC3C	GS1	OSM	GS2
CD40LG	GS1	PTHLH	GS2
HMOX1	GS1	PYY	GS2
PIK3CG	GS1	RETN	GS2
PDCD1	GS1	SCT	GS2
FASLG	GS1	TG	GS2
CCL14	GS1	TNFRSF11B	GS2
CCL19	GS1	TNFSF15	GS2
CCL18	GS1	TNFSF9	GS2
CCL22	GS1	ANGPTL2	GS2
CCL4L2	GS1	IL17RD	GS2
CCR7	GS1	IL1R2	GS2
CCL21	GS1	IL20RB	GS2
CCL3	GS1	IL2RG	GS2
CCL11	GS1	LGR5	GS2
CCR5	GS1	LGR6	GS2
CCL3L1	GS1	MET	GS2
CCR1	GS1	NPR3	GS2
XCL2	GS1	NR1I2	GS2
CXCR4	GS1	NRP2	GS2
CXCR6	GS1	OXTR	GS2
CCR4	GS1	PTGER1	GS2
LTBP1	GS1	SDC1	GS2
CD86	GS1	TNFRSF11A	GS2
HCK	GS1	TNFRSF18	GS2
RNASE2	GS1	TNFRSF21	GS2
CD79B	GS1	TNFRSF4	GS2
VAV1	GS1	HLA-H	GS3
RAC2	GS1	CXCL14	GS3
NFATC2	GS1	RNASE7	GS3
CD19	GS1	CD79A	GS3
CR2	GS1	IGHA1	GS3
PRKCB	GS1	IGHA2	GS3
CMA1	GS1	IGHD	GS3
FGF10	GS1	IGHG1	GS3
SEMA3A	GS1	IGHG2	GS3
SEMA3C	GS1	IGHG3	GS3
SEMA3D	GS1	IGHG4	GS3
TNC	GS1	IGHM	GS3
C5AR1	GS1	IGHV1-18	GS3
CXCR3	GS1	IGHV1-2	GS3
CXCR5	GS1	IGHV1-46	GS3
FPR1	GS1	IGHV2-5	GS3
FPR2	GS1	IGHV3-11	GS3
PLXNC1	GS1	IGHV3-15	GS3
PTAFR	GS1	IGHV3-21	GS3
ROBO1	GS1	IGHV3-23	GS3
XCR1	GS1	IGHV3-30	GS3
ANGPTL7	GS1	IGHV3-33	GS3
BMP6	GS1	IGHV3-49	GS3
BMP8A	GS1	IGHV3-7	GS3
EBI3	GS1	IGHV3-72	GS3
GDF6	GS1	IGHV3-73	GS3
GREM1	GS1	IGHV3-74	GS3
GREM2	GS1	IGHV4-34	GS3
IGF1	GS1	IGHV4-39	GS3
IL24	GS1	IGHV4-59	GS3
LTB	GS1	IGHV4-61	GS3
LTBP2	GS1	IGHV5-51	GS3
NTS	GS1	IGKV1-16	GS3
OGN	GS1	IGKV1-17	GS3
PNOC	GS1	IGKV1-27	GS3
PRL	GS1	IGKV1-5	GS3
STC1	GS1	IGKV1-6	GS3
TNFSF13B	GS1	IGKV1-8	GS3
TNFSF18	GS1	IGKV1-9	GS3
TNFSF8	GS1	IGKV1D-39	GS3
TSLP	GS1	IGKV2-24	GS3
VEGFC	GS1	IGKV2-28	GS3
ADRB2	GS1	IGKV2-30	GS3
APLNR	GS1	IGKV3-11	GS3
BMPR2	GS1	IGKV3-15	GS3
C3AR1	GS1	IGKV3-20	GS3
CALCRL	GS1	IGKV4-1	GS3
CSF2RA	GS1	IGLC2	GS3
CSF2RB	GS1	IGLC3	GS3
IL12RB1	GS1	IGLV1-40	GS3
IL12RB2	GS1	IGLV1-44	GS3
IL1RL2	GS1	IGLV1-47	GS3
IL21R	GS1	IGLV1-51	GS3
IL27RA	GS1	IGLV2-11	GS3
IL2RA	GS1	IGLV2-14	GS3
IL2RB	GS1	IGLV2-23	GS3
IL3RA	GS1	IGLV2-8	GS3
NR4A3	GS1	IGLV3-1	GS3
NR5A2	GS1	IGLV3-10	GS3
PTGER2	GS1	IGLV3-19	GS3
RARB	GS1	IGLV3-21	GS3
S1PR2	GS1	IGLV3-25	GS3
TNFRSF13C	GS1	IGLV4-69	GS3
TNFRSF1B	GS1	IGLV5-52	GS3
TNFRSF8	GS1	IGLV6-57	GS3
TNFRSF9	GS1	IGLV7-43	GS3
ITGAL	GS1	IGLV7-46	GS3
LCK	GS1	IGLV8-61	GS3
FCGR3A	GS1	FGF18	GS3
NCR3	GS1	THPO	GS3
CD247	GS1	ESR2	GS3
LAT	GS1	TNFRSF17	GS3
CD48	GS1	PSMD6	GS4
CD244	GS1	PDIA2	GS4
SH2D1A	GS1	CCR10	GS4
GZMB	GS1	LEAP2	GS4
PRF1	GS1	SERPIND1	GS4
CD3D	GS1	LCN12	GS4
CD3E	GS1	TMSB15B	GS4
CD3G	GS1	WFIKKN1	GS4
PTPRC	GS1	C8G	GS4
CD28	GS1	KLKB1	GS4
ICOS	GS1	DLL4	GS4
CTLA4	GS1	TMPRSS6	GS4
CBL	GS1	MASP2	GS4
RASGRP1	GS1	PROC	GS4
TRAC	GS1	STAB2	GS4
TRBC2	GS1	GFAP	GS4
TRBV20-1	GS1	ALB	GS4
TRDC	GS1	NOS1	GS4
CTSE	GS2	ACTA1	GS4
HLA-G	GS2	CCL15	GS4
MICB	GS2	CCL26	GS4
PSMC1	GS2	FAM19A2	GS4
IFI30	GS2	C5	GS4
ULBP3	GS2	SEMA3E	GS4
ULBP2	GS2	SEMA5A	GS4
RAET1L	GS2	SEMA6D	GS4
RAET1G	GS2	CX3CR1	GS4
HAMP	GS2	CYSLTR2	GS4
PI3	GS2	LTB4R2	GS4
SLPI	GS2	AGT	GS4
CXCL5	GS2	APLN	GS4
PF4	GS2	CALCB	GS4
CXCL3	GS2	CGA	GS4
LCN2	GS2	CSPG5	GS4
TMSB15A	GS2	EGF	GS4
S100A6	GS2	EPO	GS4
S100P	GS2	ESM1	GS4
S100A2	GS2	FGF1	GS4
S100A3	GS2	FGF12	GS4
S100A14	GS2	FGF13	GS4
MMP9	GS2	FGF17	GS4
FABP6	GS2	GDF10	GS4
NOD2	GS2	GDF9	GS4
PLAU	GS2	GPHA2	GS4
MUC5AC	GS2	IL17D	GS4
NOX4	GS2	INS-IGF2	GS4
FABP3	GS2	KL	GS4
OASL	GS2	NPPA	GS4
CRABP2	GS2	NRG2	GS4
NOX1	GS2	NRG4	GS4
TNF	GS2	NRTN	GS4
DUOX2	GS2	NUDT6	GS4
CCL20	GS2	POMC	GS4
RARRES3	GS2	AMHR2	GS4
ISG15	GS2	CRHR2	GS4
MUC4	GS2	ESRRG	GS4
LYZ	GS2	GCGR	GS4
BST2	GS2	GLP1R	GS4
NOS2	GS2	IL13RA2	GS4
DMBT1	GS2	PGR	GS4
TNFRSF10A	GS2	PRLR	GS4
SPINK5	GS2	SSTR2	GS4
MARCO	GS2	SSTR5	GS4
TNFSF11	GS2	TACR1	GS4
ILK	GS2	VIPR2	GS4
IL1A	GS2	SHC4	GS4
PTGS2	GS2	SHC3	GS4
IRF9	GS2	PRKCG	GS4
RSAD2	GS2	PAK3	GS4
AQP9	GS2	PAK6	GS4
