# Supplementary material for: Screening and Prognostic Analysis of Immune-Related Genes in Pancreatic Cancer
Source: Front Genet. 2021 Oct 19;12:721419. doi: 10.3389/fgene.2021.721419 (PMC8560963; doi:10.3389/fgene.2021.721419)
Supplement: Supplementary file 2 [file DataSheet2.zip]

Archive with 9 entries (8 files):
- Supplementary Figures/
- Supplementary Figures/Figure S1.eps
- Supplementary Figures/Figure S1.jpg
- Supplementary Figures/Figure S2.eps
- Supplementary Figures/Figure S2.jpg
- Supplementary Figures/Figure S3.eps
- Supplementary Figures/Figure S3.jpg
- Supplementary Figures/Figure S4.eps
- Supplementary Figures/Figure S4.jpg
